# Supplementary material for: Gossypium barbadense genome sequence provides insight into the evolution of extra-long staple fiber and specialized metabolites
Source: Sci Rep. 2015 Sep 30;5:14139. doi: 10.1038/srep14139 (PMC4588572; doi:10.1038/srep14139)
Supplement: Supplementary Tables [file srep14139-s1.xls]

## Sheet: Supplementary Table 2
Supplementary Table 2. Sequencing data statistics of G. barbadense
A. Illumina HiSeq sequencing
	Total	MP (3 kb)	MP (5 kb)	MP (8 kb)	MP (20 kb)	Sum_MP	PE (200bp)	PE (300 bp)	PE (500 bp)	Sum_PE
Raw data_read pairs (No.)	2098930674	470197624	144363160	133009845	26144905	773715534	457376835	518611970	349226335	1325215140
Raw data_coverage (x)	167.914	37.6158	11.5491	10.6408	2.09159	61.8972	36.5901	41.489	27.9381	106.017
Valid_read pairs (No.)	1350713373	74015167	9300479	58643522	8695855	150655023	408106904	477782869	314168577	1200058350
Singleton_read pairs (No.)	171608550	86380041	28168751	34832457	6003825	114405700	21503587	17666534	18032729	57202850
Valid_reads (No）	2914014670	234410375	46769709		23395535	456695120	837717395	973232272	646369883	2457319550
Valid_reads (bp)	291401467000	23441037500	4676970900	15211950100	2339553500	45669512000	83771739500	97323227200	64636988300	245731955000
Valid seq. coverage (x)	135.455	9.37641	5.84621	19.0149	2.92444	37.162	33.5087	38.9293	25.8548	98.2928
MP：Mate-pair, PE: Paired-end
B. Roche 454 GS FLX sequencing
	Bases	Coverage (X)	Reads No.	Avg. length (bp)
Raw data	30025813721	12.0103	55296227	542
Valid read (Quality>20，Length>150 bp)	27599820858	11.0399	51855487	532
C. BAC end sequencing
	Total bases	Coverage (X)	pair read No.	Avg. length (bp)
BAC end (Total）	35541862	0.0142167	36752	967
BAC end (Quality>20, Length>150 bp）	30906926	0.0123628	36752	840
D. BAC pool sequencing
BAC pool group	BAC pool No.	Total BAC No.	Assembled size (bp)
At	328	6560	648867255
Dt	116	2320	222991607
Unassigned	72	1440	138722693
Total	516	10320	1010581555
E. PacBio SMRT sequencing
Reads group	Subread				Subread (NR*)
	Total reads No.	Total bases	Avg. read length (bp)	Coverage (X)	Total reads No.	Total bases	Avg. read lenth (bp)	Coverage (X)
<1 kb	2193796	1203904472	548	0.5	960519	561699254	584	0.2
1~2 kb	3442987	5174872630	1503	2.1	1544472	2341001714	1515	0.9
2~4 kb	3168582	8760155112	2764	3.5	2123665	6033441662	2841	2.4
4~7 kb	1008193	5131258696	5089	2.1	916112	4694099362	5123	1.9
>=7 kb	267708	2398911701	8960	1	264558	2374451805	8975	0.9
Total	10081266	22669102611	2248	9.1	5809326	16004693797	2755	6.4
NR*: non redundant read

## Sheet: Supplementary Table 4
Supplementary Table 4. Domain distribution in the genome/subgenomes of cotton
Pfam ID	Annotation	GbAt	GbDt	Gr	GbAt(pseudo)	GbDt(pseduo)	Gr(pseudo)	GhAt	GhDt	GhAt(pseduo)	GhDt(pseduo)	Ga
PF00069	Protein kinase domain	668	673	842	163	132	135	658	715	185	177	594
PF13855	Leucine rich repeat	462	534	577	193	181	129	303	386	194	201	348
PF13041	PPR repeat family	453	469	486	102	102	69	390	388	108	115	370
PF07714	Protein tyrosine kinase	295	288	367	57	49	58	294	318	81	84	274
PF08263	Leucine rich repeat N-terminal domain	281	296	366	92	90	73	214	245	105	102	218
PF13639	Ring finger domain	256	253	304	64	53	37	276	269	45	38	243
PF00067	Cytochrome P450	254	233	295	63	43	47	217	255	68	79	230
PF00076	RNA recognition motif. (a.k.a. RRM, RBD, or RNP domain)	244	231	258	59	45	21	226	236	29	27	209
PF00249	Myb-like DNA-binding domain	242	219	271	37	38	24	226	238	36	37	208
PF00847	AP2 domain	235	229	242	41	22	18	219	216	30	24	205
PF00931	NB-ARC domain	231	265	244	103	92	88	64	122	86	80	140
PF14111	Domain of unknown function (DUF4283)	176	165	45	197	185	34	25	38	41	40	12
PF03171	2OG-Fe(II) oxygenase superfamily	154	141	175	35	21	24	142	143	22	32	133
PF12854	PPR repeat	140	147	148	32	39	21	122	112	31	46	114
PF14226	non-haem dioxygenase in morphine synthesis N-terminal	137	127	154	32	18	24	128	132	22	32	123
PF12776	Myb/SANT-like DNA-binding domain	137	272	88	52	43	16	34	108	42	38	28
PF02365	No apical meristem (NAM) protein	130	120	135	30	24	15	130	117	25	21	108
PF04043	Plant invertase/pectin methylesterase inhibitor	115	106	121	31	24	19	89	97	29	27	94
PF00004	ATPase family associated with various cellular activities (AAA)	115	113	116	42	33	20	106	106	20	25	105
PF01535	PPR repeat	107	104	115	19	26	19	90	101	21	23	95
PF02362	B3 DNA binding domain	102	101	118	20	14	13	101	103	19	16	84
PF03106	WRKY DNA -binding domain	99	90	110	16	23	7	93	96	13	9	76
PF00046	Homeobox domain	97	91	98	20	16	10	87	85	13	14	79
PF01453	D-mannose binding lectin	92	94	90	29	26	23	53	70	30	30	64
PF02519	Auxin responsive protein	91	71	93	26	12	7	72	77	23	13	59
PF00141	Peroxidase	89	80	99	10	15	10	79	78	9	14	78
PF13414	TPR repeat	85	83	98	16	13	11	92	79	15	14	85
PF00226	DnaJ domain	83	83	101	13	14	5	92	85	10	11	87
PF14392	Zinc knuckle	81	81	51	109	97	36	23	36	37	38	7
PF00071	Ras family	81	78	102	16	10	3	91	98	8	8	88
PF00153	Mitochondrial carrier protein	80	76	79	16	15	5	72	75	12	12	70
PF04564	U-box domain	78	76	81	16	16	9	67	78	14	10	65
PF00481	Protein phosphatase 2C	78	84	89	16	11	5	84	84	9	12	67
PF00319	SRF-type transcription factor (DNA-binding and dimerisation domain)	76	75	115	40	43	14	70	87	30	33	81
PF00106	short chain dehydrogenase	74	69	77	16	12	11	65	72	12	18	59
PF00657	GDSL-like Lipase/Acylhydrolase	71	65	92	21	26	17	69	72	20	19	66
PF00394	Multicopper oxidase	71	61	76	14	12	13	61	55	10	14	63
PF07732	Multicopper oxidase	68	68	78	14	13	14	59	61	11	15	60
PF13947	Wall-associated receptor kinase galacturonan-binding	68	64	93	40	25	24	42	57	21	28	47
PF00125	Core histone H2A/H2B/H3/H4	68	54	63	10	9	3	47	47	6	3	49
PF00892	EamA-like transporter family	67	71	87	16	16	9	65	74	11	11	64
PF01095	Pectinesterase	67	69	74	10	10	15	54	62	18	15	65
PF00170	bZIP transcription factor	67	54	68	11	5	8	60	61	10	7	52
PF14432	DYW family of nucleic acid deaminases	66	59	68	17	20	11	67	68	17	21	55
PF07731	Multicopper oxidase	65	60	69	14	8	13	55	52	10	15	57
PF14368	Probable lipid transfer	65	49	61	10	6	5	59	58	7	8	54
PF14541	Xylanase inhibitor C-terminal	65	60	70	8	12	8	52	50	6	11	45
PF07649	C1-like domain	64	50	81	29	28	8	33	38	23	17	20
PF00085	Thioredoxin	64	61	68	13	10	4	55	62	7	4	56
PF14543	Xylanase inhibitor N-terminal	63	59	70	8	13	8	54	53	7	12	45
PF00240	Ubiquitin family	63	57	61	10	5	5	51	60	4	6	39
PF01554	MatE	62	61	65	6	13	10	54	53	8	9	46
PF07983	X8 domain	61	60	60	8	5	5	51	52	1	4	50
PF03168	Late embryogenesis abundant protein	61	57	70	11	9	2	60	62	8	5	52
PF01061	ABC-2 type transporter	61	62	72	19	15	8	49	46	12	8	46
PF00954	S-locus glycoprotein family	61	68	69	20	19	21	33	48	18	19	38
PF03514	GRAS domain family	61	64	72	10	10	12	61	57	12	8	59
PF00514	Armadillo/beta-catenin-like repeat	60	58	53	19	19	16	47	50	20	14	48
PF00462	Glutaredoxin	60	52	56	6	5	2	49	50	3	5	46
PF01370	NAD dependent epimerase/dehydratase family	60	56	73	9	13	11	60	54	12	14	49
PF02458	Transferase family	60	67	83	16	11	15	63	70	14	14	63
PF00179	Ubiquitin-conjugating enzyme	59	54	78	11	9	6	60	57	8	8	66
PF01565	FAD binding domain	59	50	54	16	12	10	42	45	18	21	40
PF00083	Sugar (and other) transporter	59	64	73	10	14	12	57	61	17	19	52
PF14416	PMR5 N terminal Domain	58	59	62	9	7	4	58	54	8	5	50
PF00332	Glycosyl hydrolases family 17	57	55	56	10	3	7	52	54	3	5	49
PF03195	Protein of unknown function DUF260	56	56	59	8	7	3	53	52	4	3	57
PF02298	Plastocyanin-like domain	56	48	56	10	6	4	41	40	15	13	49
PF13839	GDSL/SGNH-like Acyl-Esterase family found in Pmr5 and Cas1p	56	65	66	10	8	5	63	60	9	6	53
PF13962	Domain of unknown function	56	63	83	31	22	21	35	48	22	14	50
PF00295	Glycosyl hydrolases family 28	55	44	61	10	11	15	48	40	9	11	51
PF03330	Rare lipoprotein A (RlpA)-like double-psi beta-barrel	55	44	57	12	13	8	54	56	11	12	51
PF01582	TIR domain	54	73	26	23	18	15	3	17	18	14	7
PF12819	Carbohydrate-binding protein of the ER	54	54	61	12	13	11	50	46	22	21	50
PF03108	MuDR family transposase	53	42	15	22	25	2	0	0	0	0	0
PF03151	Triose-phosphate Transporter family	53	44	65	5	11	8	54	55	7	9	48
PF00628	PHD-finger	52	55	70	9	8	6	63	60	11	8	52
PF01490	Transmembrane amino acid transporter protein	51	43	57	11	5	0	47	47	3	2	49
PF00230	Major intrinsic protein	51	45	51	10	3	3	48	52	5	5	38
PF06203	CCT motif	51	51	49	12	6	4	41	45	7	9	46
PF00664	ABC transporter transmembrane region	50	52	56	20	13	12	47	49	19	22	40
PF00122	E1-E2 ATPase	50	45	55	11	9	8	46	50	10	6	50
PF00225	Kinesin motor domain	50	50	73	9	6	7	65	66	8	10	55
PF13912	C2H2-type zinc finger	49	46	45	5	3	4	44	43	6	7	41
PF00082	Subtilase family	49	49	58	14	9	13	50	45	15	13	48
PF00011	Hsp20/alpha crystallin family	49	37	46	8	9	3	42	44	8	7	40
PF01657	Salt stress response/antifungal	49	61	67	15	17	18	47	44	17	20	43
PF00134	Cyclin, N-terminal domain	48	47	55	9	9	5	44	43	7	8	40
PF13920	Zinc finger, C3HC4 type (RING finger)	48	37	54	11	8	6	37	44	15	10	41
PF03018	Dirigent-like protein	48	52	62	10	8	4	47	46	7	8	36
PF03479	Domain of unknown function (DUF296)	48	41	42	6	5	4	40	40	3	4	33
PF03016	Exostosin family	48	38	46	10	10	3	42	42	10	10	37
PF02701	Dof domain, zinc finger	47	49	56	5	2	1	49	49	1	2	45
PF01357	Pollen allergen	47	35	46	11	8	8	44	44	9	9	44
PF10250	GDP-fucose protein O-fucosyltransferase	47	45	48	9	6	4	42	49	8	3	39
PF13837	Myb/SANT-like DNA-binding domain	46	40	45	7	9	4	43	41	5	5	30
PF01501	Glycosyl transferase family 8	46	43	57	13	7	4	44	52	5	8	46
PF00854	POT family	46	51	61	12	11	7	51	53	10	11	44
PF00407	Pathogenesis-related protein Bet v I family	46	40	52	11	13	7	31	38	13	13	37
PF00403	Heavy-metal-associated domain	46	52	72	8	8	1	60	55	2	1	50
PF00501	AMP-binding enzyme	46	33	52	9	9	3	40	46	8	6	46
PF00072	Response regulator receiver domain	45	54	50	13	14	6	42	51	11	14	48
PF13417	Glutathione S-transferase, N-terminal domain	45	44	49	8	7	11	35	39	18	10	33
PF14259	RNA recognition motif (a.k.a. RRM, RBD, or RNP domain)	44	38	53	11	7	7	42	49	5	11	35
PF00651	BTB/POZ domain	44	53	60	12	7	5	49	55	8	7	35
PF00139	Legume lectin domain	44	49	53	8	13	10	36	39	17	11	29
PF02183	Homeobox associated leucine zipper	43	37	43	7	4	2	38	34	6	7	33
PF04535	Domain of unknown function (DUF588)	42	36	49	8	7	5	40	42	7	7	34
PF00155	Aminotransferase class I and II	42	40	46	4	2	5	41	41	4	4	31
PF01486	K-box region	42	41	49	11	16	2	40	43	7	8	42
PF04434	SWIM zinc finger	41	46	12	21	27	3	1	2	0	1	1
PF00999	Sodium/hydrogen exchanger family	40	37	45	10	6	3	40	42	6	4	37
PF03936	Terpene synthase family, metal binding domain	40	43	51	25	18	10	24	32	22	18	32
PF00112	Papain family cysteine protease	39	43	45	6	10	3	37	37	5	8	34
PF00642	Zinc finger C-x8-C-x5-C-x3-H type (and similar)	39	42	42	7	6	3	39	42	8	4	38
PF01344	Kelch motif	38	47	43	7	7	8	38	34	11	8	32
PF01397	Terpene synthase, N-terminal domain	38	37	48	23	20	9	28	28	20	15	33
PF00190	Cupin	38	36	51	14	9	9	38	48	15	11	33
PF03087	Arabidopsis protein of unknown function	38	24	34	11	8	8	30	30	8	7	17
PF00107	Zinc-binding dehydrogenase	38	45	49	14	9	8	38	37	4	7	34
PF05553	Cotton fibre expressed protein	38	33	34	6	4	2	31	33	3	3	36
PF08276	PAN-like domain	38	43	45	16	14	16	23	37	13	15	22
PF02225	PA domain	37	37	42	9	9	6	41	39	8	11	38
PF08100	Dimerisation domain	37	29	39	8	8	8	20	27	10	6	28
PF08031	Berberine and berberine like	37	33	34	11	5	7	25	25	13	15	22
PF00160	Cyclophilin type peptidyl-prolyl cis-trans isomerase/CLD	37	30	34	7	7	2	29	28	3	4	23
PF00808	Histone-like transcription factor (CBF/NF-Y) and archaeal histone	37	25	37	4	4	2	34	33	2	3	27
PF01190	Pollen proteins Ole e I like	37	27	31	3	5	3	28	26	8	7	30
PF00564	PB1 domain	37	42	48	5	8	6	38	35	8	7	34
PF01764	Lipase (class 3)	37	33	49	12	13	4	41	40	9	6	38
PF14009	Domain of unknown function (DUF4228)	36	32	32	5	3	4	34	27	4	3	33
PF05922	Peptidase inhibitor I9	36	41	50	12	7	11	42	42	12	12	34
PF14309	Domain of unknown function (DUF4378)	36	33	33	4	6	3	30	32	4	3	30
PF07859	alpha/beta hydrolase fold	35	31	37	9	5	6	37	33	4	6	25
PF00534	Glycosyl transferases group 1	35	35	45	3	7	7	36	38	7	5	29
PF00650	CRAL/TRIO domain	34	33	42	2	1	1	36	37	3	2	32
PF05739	SNARE domain	34	35	38	8	5	2	40	36	7	2	34
PF00314	Thaumatin family	34	39	45	11	8	6	36	36	8	8	29
PF00582	Universal stress protein family	34	44	54	7	5	3	47	40	1	5	30
PF04398	Protein of unknown function, DUF538	34	28	33	4	4	1	27	36	5	2	26
PF00025	ADP-ribosylation factor family	34	32	32	8	6	4	29	30	2	5	27
PF02485	Core-2/I-Branching enzyme	34	28	35	5	2	1	37	32	5	3	24
PF00450	Serine carboxypeptidase	34	41	43	18	16	11	31	37	17	11	31
PF05678	VQ motif	33	32	36	8	6	3	34	31	4	4	35
PF02984	Cyclin, C-terminal domain	33	31	40	5	5	4	32	34	6	5	27
PF13833	EF-hand domain pair	33	30	32	10	4	3	28	27	10	7	29
PF03141	Putative S-adenosyl-L-methionine-dependent methyltransferase	33	30	35	7	6	3	29	27	5	4	26
PF00091	Tubulin/FtsZ family, GTPase domain	32	29	35	6	3	6	27	29	5	3	31
PF05920	Homeobox KN domain	32	34	43	6	5	4	37	34	2	4	34
PF00722	Glycosyl hydrolases family 16	32	32	34	5	5	3	26	29	7	3	29
PF00891	O-methyltransferase	32	33	39	8	9	9	20	25	10	8	23
PF00320	GATA zinc finger	32	40	41	5	5	0	36	38	4	1	34
PF07690	Major Facilitator Superfamily	31	29	36	4	6	2	31	34	2	3	26
PF03083	Sugar efflux transporter for intercellular exchange	31	24	27	1	2	1	20	25	4	1	25
PF03000	NPH3 family	31	31	39	4	5	3	37	32	8	4	31
PF00415	Regulator of chromosome condensation (RCC1) repeat	30	26	25	4	5	0	23	24	5	1	21
PF06955	Xyloglucan endo-transglycosylase (XET) C-terminus	30	31	32	5	5	3	25	31	7	3	27
PF00248	Aldo/keto reductase family	30	36	42	9	10	7	28	35	7	6	29
PF01852	START domain	30	31	37	7	8	8	34	30	5	6	29
PF02892	BED zinc finger	29	32	44	15	15	17	17	33	6	5	8
PF03140	Plant protein of unknown function	29	23	32	9	12	7	22	25	7	11	23
PF00227	Proteasome subunit	29	21	31	5	2	3	25	24	3	3	27
PF12906	RING-variant domain	29	28	33	3	6	1	27	27	1	2	32
PF03822	NAF domain	29	33	41	8	6	3	34	36	8	5	31
PF00544	Pectate lyase	29	33	48	5	9	12	31	31	9	9	25
PF00690	Cation transporter/ATPase, N-terminus	29	31	30	10	4	6	34	31	9	8	30
PF00013	KH domain	29	31	29	2	5	2	28	29	2	2	26
PF08241	Methyltransferase domain	28	19	27	3	3	2	25	24	4	3	16
PF03321	GH3 auxin-responsive promoter	28	23	29	10	6	5	25	25	5	9	26
PF00447	HSF-type DNA-binding	28	29	33	7	6	1	39	31	0	1	31
PF00149	Calcineurin-like phosphoesterase	28	23	34	10	4	2	32	36	10	4	26
PF06507	Auxin response factor	27	33	33	3	4	1	30	30	2	1	25
PF13193	AMP-binding enzyme C-terminal domain	27	24	33	7	4	3	26	29	6	5	28
PF00171	Aldehyde dehydrogenase family	27	22	26	2	4	0	22	26	1	0	25
PF11721	Di-glucose binding within endoplasmic reticulum	27	25	32	7	6	7	16	22	7	6	18
PF13650	Aspartyl protease	27	0	0	3	5	0	9	1	4	3	0
PF04844	Transcriptional repressor, ovate	27	23	27	7	5	2	23	23	3	3	22
PF00012	Hsp70 protein	26	27	26	3	1	2	20	23	6	2	23
PF08240	Alcohol dehydrogenase GroES-like domain	26	24	32	3	2	5	24	20	2	5	26
PF00627	UBA/TS-N domain	26	26	28	5	3	0	26	24	0	2	21
PF14379	MYB-CC type transfactor, LHEQLE motif	25	20	21	6	2	2	18	20	4	3	14
PF08541	3-Oxoacyl-[acyl-carrier-protein (ACP)] synthase III C terminal	25	25	26	7	4	1	22	27	7	5	20
PF03110	SBP domain	25	23	25	4	4	1	25	25	4	3	21
PF02990	Endomembrane protein 70	25	21	22	1	2	2	21	19	3	3	17
PF13923	Zinc finger, C3HC4 type (RING finger)	25	23	31	6	4	2	23	23	3	1	18
PF03953	Tubulin C-terminal domain	24	27	33	6	3	7	23	28	6	3	23
PF08370	Plant PDR ABC transporter associated	24	23	30	11	9	4	23	17	6	6	23
PF03101	FAR1 DNA-binding domain	24	27	30	19	23	10	9	9	8	8	6
PF00118	TCP-1/cpn60 chaperonin family	24	18	22	8	3	3	20	19	2	4	20
PF06200	tify domain	24	22	26	2	0	0	25	25	1	1	21
PF06813	Nodulin-like	24	19	24	5	4	8	18	18	3	3	20
PF02536	mTERF	23	28	22	2	2	0	23	25	7	4	17
PF04116	Fatty acid hydroxylase superfamily	23	19	25	7	2	2	23	22	3	4	18
PF14389	Leucine-zipper of ternary complex factor MIP1	23	20	24	1	5	4	19	25	4	3	17
PF00504	Chlorophyll A-B binding protein	23	25	26	1	1	1	24	24	2	0	18
PF00759	Glycosyl hydrolase family 9	23	18	23	0	3	3	23	26	3	3	20
PF00168	C2 domain	23	20	23	4	2	1	25	17	3	3	19
PF00685	Sulfotransferase domain	23	25	29	6	10	6	24	24	8	9	29
PF02453	Reticulon	23	21	25	4	8	5	20	23	9	6	23
PF00917	MATH domain	23	23	27	9	5	8	25	26	9	7	19
PF14547	Hydrophobic seed protein	23	25	35	9	7	6	22	24	7	6	24
PF13561	Enoyl-(Acyl carrier protein) reductase	23	20	25	4	1	1	20	21	4	6	18
PF05641	Agenet domain	23	19	25	6	4	5	22	24	7	5	22
PF14215	bHLH-MYC and R2R3-MYB transcription factors N-terminal	23	24	26	2	1	2	24	21	3	2	17
PF03144	Elongation factor Tu domain 2	23	29	36	3	4	2	29	27	3	4	27
PF01556	DnaJ C terminal domain	23	22	25	1	2	2	23	24	1	3	23
PF02309	AUX/IAA family	22	17	21	3	0	1	21	17	1	0	21
PF08392	FAE1/Type III polyketide synthase-like protein	22	22	24	5	4	1	22	24	6	5	19
PF01842	ACT domain	22	26	27	6	3	3	16	29	3	6	24
PF14144	Seed dormancy control	22	24	23	5	5	3	21	23	3	4	21
PF14363	Domain associated at C-terminal with AAA	22	22	26	5	5	3	17	23	2	3	19
PF01762	Galactosyltransferase	22	19	26	6	3	2	20	20	5	7	17
PF00036	EF hand	22	20	13	4	6	1	18	15	3	3	12
PF04784	Protein of unknown function, DUF547	22	13	22	2	5	2	17	20	3	1	18
PF03081	Exo70 exocyst complex subunit	21	19	23	4	4	2	26	22	3	2	19
PF13893	RNA recognition motif. (a.k.a. RRM, RBD, or RNP domain)	21	15	15	7	8	3	20	20	4	8	13
PF03372	Endonuclease/Exonuclease/phosphatase family	21	21	22	4	4	2	19	20	2	2	16
PF04570	Protein of unknown function (DUF581)	21	23	27	6	7	3	21	24	1	2	20
PF02171	Piwi domain	21	12	14	8	5	1	11	11	11	7	14
PF02358	Trehalose-phosphatase	21	21	22	7	5	1	20	18	7	3	23
PF00933	Glycosyl hydrolase family 3 N terminal domain	21	19	22	3	1	2	15	20	4	1	22
PF04749	PLAC8 family	21	22	28	11	3	1	22	25	3	1	17
PF05617	Prolamin-like	20	35	30	2	3	14	17	33	6	6	8
PF00454	Phosphatidylinositol 3- and 4-kinase	20	14	18	5	2	0	16	15	2	3	16
PF03107	C1 domain	20	11	20	4	7	3	10	15	8	7	5
PF07059	Protein of unknown function (DUF1336)	20	15	20	2	5	1	21	21	1	0	15
PF13456	Reverse transcriptase-like	20	26	65	35	38	53	0	0	0	0	0
PF04525	Tubby C 2	20	17	22	2	2	1	20	18	2	1	15
PF00293	NUDIX domain	20	16	23	2	2	2	17	15	0	2	13
PF05498	Rapid ALkalinization Factor (RALF)	20	14	26	3	3	4	24	34	3	5	18
PF08879	WRC	20	21	20	2	3	0	19	22	0	1	20
PF01412	Putative GTPase activating protein for Arf	20	21	23	4	2	1	26	25	3	4	21
PF03790	KNOX1 domain	20	20	21	2	2	1	17	18	0	1	17
PF00022	Actin	20	21	26	3	4	0	23	21	3	4	17
PF10551	MULE transposase domain	20	15	42	18	18	13	0	0	0	0	0
PF00643	B-box zinc finger	20	19	26	6	3	3	20	25	5	5	21
PF03791	KNOX2 domain	19	21	21	2	1	1	17	17	0	1	17
PF01694	Rhomboid family	19	15	20	7	2	4	13	19	3	2	14
PF03109	ABC1 family	19	12	20	6	4	1	18	22	9	4	14
PF00520	Ion transport protein	19	17	27	3	2	2	20	25	4	0	19
PF04852	Protein of unknown function (DUF640)	19	18	21	1	1	1	15	21	2	3	9
PF14008	Iron/zinc purple acid phosphatase-like protein C	19	16	13	8	1	2	17	18	4	3	19
PF02874	ATP synthase alpha/beta family, beta-barrel domain	19	12	12	13	12	5	11	15	2	1	15
PF03181	BURP domain	19	16	17	6	1	3	16	12	4	3	10
PF00364	Biotin-requiring enzyme	19	13	15	0	1	0	16	16	0	0	14
PF03662	Glycosyl hydrolase family 79, N-terminal domain	19	11	18	7	6	7	8	10	7	5	3
PF00241	Cofilin/tropomyosin-type actin-binding protein	19	20	20	4	3	1	15	17	3	1	14
PF02518	Histidine kinase-, DNA gyrase B-, and HSP90-like ATPase	19	17	25	7	5	3	20	25	4	3	22
PF06749	Protein of unknown function (DUF1218)	19	19	21	3	1	0	14	20	3	1	13
PF04720	Protein of unknown function (DUF506)	19	18	15	3	5	3	13	15	3	4	12
PF00411	Ribosomal protein S11	19	12	11	8	8	4	12	9	1	1	12
PF00009	Elongation factor Tu GTP binding domain	18	16	20	2	3	2	20	19	4	3	17
PF03552	Cellulose synthase	18	19	22	3	2	3	17	21	3	2	17
PF00641	Zn-finger in Ran binding protein and others	18	15	19	5	1	2	19	18	3	3	15
PF09118	Domain of unknown function (DUF1929)	18	13	15	2	1	1	13	13	2	1	18
PF13646	HEAT repeats	18	18	21	3	1	0	15	17	2	3	12
PF13774	Regulated-SNARE-like domain	18	16	23	4	3	2	22	19	3	4	17
PF00070	Pyridine nucleotide-disulphide oxidoreductase	18	18	22	3	0	1	20	18	1	2	16
PF00043	Glutathione S-transferase, C-terminal domain	18	19	21	5	2	4	15	18	8	6	14
PF03789	ELK domain	18	17	18	3	2	1	14	16	0	1	17
PF02893	GRAM domain	18	17	22	9	5	2	20	21	5	8	13
PF13424	Tetratricopeptide repeat	18	22	23	3	2	0	21	19	4	3	17
PF04770	ZF-HD protein dimerisation region	18	23	22	2	1	2	20	20	4	5	17
PF14369	zinc-finger	18	14	17	3	2	2	15	15	4	2	17
PF01248	Ribosomal protein L7Ae/L30e/S12e/Gadd45 family	18	19	21	2	5	0	19	21	2	2	14
PF01167	Tub family	18	13	17	5	0	0	12	13	2	0	13
PF04674	Phosphate-induced protein 1 conserved region	18	13	18	1	0	2	16	16	3	2	14
PF03031	NLI interacting factor-like phosphatase	18	21	25	3	6	1	16	21	3	3	18
PF02201	SWIB/MDM2 domain	18	19	17	0	1	2	16	15	0	2	11
PF11961	Domain of unknown function (DUF3475)	17	14	13	4	3	2	13	11	2	2	12
PF02493	MORN repeat	17	18	18	4	3	3	17	18	4	4	15
PF13520	Amino acid permease	17	17	19	3	3	2	20	17	3	4	17
PF13359	DDE superfamily endonuclease	17	112	1	22	21	1	17	21	0	0	13
PF13419	Haloacid dehalogenase-like hydrolase	17	19	24	2	2	1	18	23	3	1	19
PF05903	PPPDE putative peptidase domain	17	18	18	0	0	0	16	14	0	0	14
PF08372	Plant phosphoribosyltransferase C-terminal	17	16	17	3	1	2	11	11	2	3	14
PF14299	Phloem protein 2	17	17	23	2	4	1	19	17	1	2	15
PF04810	Sec23/Sec24 zinc finger	17	11	17	3	2	1	12	16	3	2	11
PF00505	HMG (high mobility group) box	17	10	15	2	4	2	14	13	2	1	10
PF04759	Protein of unknown function, DUF617	17	13	14	1	3	0	11	13	0	1	11
PF04782	Protein of unknown function (DUF632)	17	16	19	3	5	1	19	15	3	6	13
PF00538	linker histone H1 and H5 family	17	14	16	2	4	1	19	16	3	2	14
PF00291	Pyridoxal-phosphate dependent enzyme	17	16	21	4	3	2	14	17	5	4	18
PF07765	KIP1-like protein	17	17	21	2	0	2	17	17	2	2	16
PF02182	SAD/SRA domain	17	11	17	5	5	3	13	13	5	3	11
PF00294	pfkB family carbohydrate kinase	17	10	20	3	3	1	14	16	3	4	16
PF02705	K+ potassium transporter	17	18	23	3	5	7	20	19	10	7	13
PF05910	Plant protein of unknown function (DUF868)	17	12	16	4	5	3	15	15	1	4	11
PF00957	Synaptobrevin	17	18	21	5	3	2	20	17	3	4	17
PF01699	Sodium/calcium exchanger protein	17	16	19	3	6	5	14	14	6	6	13
PF00702	haloacid dehalogenase-like hydrolase	17	14	17	1	0	3	16	14	2	2	16
PF01221	Dynein light chain type 1	17	13	15	7	2	0	19	12	5	1	17
PF10604	Polyketide cyclase / dehydrase and lipid transport	17	23	20	2	3	0	19	21	3	2	21
PF04669	Polysaccharide biosynthesis	17	13	14	3	2	0	15	13	2	1	9
PF12899	Alkaline and neutral invertase	16	13	13	4	2	0	10	10	2	0	12
PF00201	UDP-glucoronosyl and UDP-glucosyl transferase	16	12	18	4	5	4	14	15	8	6	14
PF00244	14-3-3 protein	16	14	17	0	0	0	15	12	2	1	7
PF02704	Gibberellin regulated protein	16	19	22	4	2	0	12	14	5	3	15
PF03492	SAM dependent carboxyl methyltransferase	16	14	17	8	5	3	14	13	3	5	15
PF00412	LIM domain	16	18	17	1	2	1	16	14	1	1	16
PF03398	Regulator of Vps4 activity in the MVB pathway	16	13	14	1	3	0	12	14	2	0	7
PF02887	Pyruvate kinase, alpha/beta domain	16	16	16	1	1	3	14	14	2	3	13
PF04885	Stigma-specific protein, Stig1	16	12	14	3	1	1	11	12	0	1	12
PF00487	Fatty acid desaturase	16	15	15	4	1	0	13	14	1	0	14
PF00035	Double-stranded RNA binding motif	16	15	19	9	9	8	13	17	9	10	16
PF01398	JAB1/Mov34/MPN/PAD-1 ubiquitin protease	16	15	18	4	2	3	14	17	3	2	17
PF00483	Nucleotidyl transferase	16	8	11	1	3	0	14	11	0	1	10
PF07651	ANTH domain	16	13	20	3	3	1	17	16	4	3	11
PF04969	CS domain	16	17	12	0	2	0	15	14	0	3	12
PF08880	QLQ	16	17	17	3	3	0	14	16	0	1	16
PF14529	Endonuclease-reverse transcriptase	16	9	0	12	8	0	0	0	0	0	0
PF02042	RWP-RK domain	16	15	17	7	9	5	14	14	6	6	13
PF04783	Protein of unknown function (DUF630)	16	16	19	3	5	1	18	16	3	6	13
PF01603	Protein phosphatase 2A regulatory B subunit (B56 family)	16	15	18	4	1	1	17	13	4	1	14
PF08244	Glycosyl hydrolases family 32 C terminal	16	12	12	1	5	0	11	6	0	0	11
PF00620	RhoGAP domain	16	12	17	1	1	1	16	13	0	1	12
PF00224	Pyruvate kinase, barrel domain	16	15	16	1	1	2	16	14	2	3	14
PF02373	JmjC domain, hydroxylase	16	17	20	0	3	2	19	15	3	3	18
PF01794	Ferric reductase like transmembrane component	16	13	16	3	3	3	17	15	3	4	13
PF00251	Glycosyl hydrolases family 32 N-terminal domain	16	10	12	1	5	0	10	7	0	0	10
PF03088	Strictosidine synthase	16	14	18	8	8	4	16	11	7	6	11
PF05003	Protein of unknown function (DUF668)	16	18	12	3	2	1	14	11	2	2	12
PF04833	COBRA-like protein	16	16	19	2	0	1	15	16	1	0	12
PF01301	Glycosyl hydrolases family 35	16	17	23	7	3	6	17	19	6	5	18
PF14372	Domain of unknown function (DUF4413)	16	17	33	12	13	18	14	26	0	0	8
PF12165	Domain of unknown function (DUF3594)	16	13	12	0	2	1	9	11	1	1	5
PF02170	PAZ domain	16	17	19	5	6	2	12	16	15	8	16
PF13418	Galactose oxidase, central domain	16	15	19	5	4	4	13	14	3	2	17
PF00515	Tetratricopeptide repeat	15	18	21	5	4	1	17	18	3	5	19
PF03080	Domain of unknown function (DUF239)	15	11	14	3	1	2	13	12	1	2	13
PF00238	Ribosomal protein L14p/L23e	15	10	8	5	6	3	14	10	2	1	11
PF00175	Oxidoreductase NAD-binding domain	15	11	16	1	4	1	14	17	0	3	9
PF00232	Glycosyl hydrolase family 1	15	16	23	4	8	7	14	13	3	5	15
PF02181	Formin Homology 2 Domain	15	15	19	1	5	3	17	19	5	4	11
PF00335	Tetraspanin family	15	12	20	6	4	0	14	13	3	1	15
PF03810	Importin-beta N-terminal domain	15	14	16	4	4	4	17	16	3	2	13
PF03763	Remorin, C-terminal region	15	17	17	3	2	2	12	17	2	1	13
PF06814	Lung seven transmembrane receptor	15	11	13	1	1	0	10	6	0	4	10
PF00063	Myosin head (motor domain)	15	12	16	7	10	4	18	16	5	8	8
PF08381	Transcription factor regulating root and shoot growth via Pin3	15	14	15	3	3	1	13	12	1	1	14
PF01479	S4 domain	15	10	18	2	3	1	15	21	2	2	14
PF11744	Aluminium activated malate transporter	15	13	17	1	2	1	16	16	1	1	12
PF14577	Sieve element occlusion C-terminus	15	13	14	3	3	0	9	15	0	0	15
PF01585	G-patch domain	15	14	13	1	1	1	12	11	1	0	12
PF07716	Basic region leucine zipper	15	19	23	3	4	4	19	20	5	3	10
PF05938	Plant self-incompatibility protein S1	15	16	23	6	8	4	18	15	6	5	10
PF03169	OPT oligopeptide transporter protein	15	14	14	4	1	2	10	14	2	1	12
PF13460	NADH(P)-binding	15	15	17	5	3	2	17	16	3	3	15
PF05627	Cleavage site for pathogenic type III effector avirulence factor Avr	15	11	16	2	2	1	10	12	2	0	11
PF00916	Sulfate transporter family	15	13	16	1	4	0	13	16	2	2	18
PF00626	Gelsolin repeat	15	11	16	0	2	1	11	15	1	3	14
PF00497	Bacterial extracellular solute-binding proteins, family 3	15	14	19	4	3	2	13	11	5	4	12
PF01985	CRS1 / YhbY (CRM) domain	15	20	17	6	1	1	9	14	3	2	14
PF00924	Mechanosensitive ion channel	15	13	12	5	1	0	11	12	0	2	13
PF07250	Glyoxal oxidase N-terminus	15	13	17	2	1	1	16	12	2	2	16
PF02780	Transketolase, C-terminal domain	15	14	17	0	2	3	11	12	1	1	13
PF07992	Pyridine nucleotide-disulphide oxidoreductase	15	17	19	3	1	2	16	16	1	3	14
PF00860	Permease family	15	15	14	2	2	1	17	17	8	6	17
PF06886	Targeting protein for Xklp2 (TPX2)	15	15	19	2	5	0	15	19	2	1	14
PF00182	Chitinase class I	15	16	14	2	2	2	14	15	2	5	16
PF01277	Oleosin	14	9	12	1	1	0	10	11	0	0	10
PF02866	lactate/malate dehydrogenase, alpha/beta C-terminal domain	14	12	14	2	1	2	15	12	1	1	11
PF14380	Wall-associated receptor kinase C-terminal	14	18	24	14	8	4	12	19	9	6	14
PF04640	PLATZ transcription factor	14	15	21	3	7	1	19	22	1	2	12
PF03478	Protein of unknown function (DUF295)	14	11	13	8	7	5	12	8	10	4	11
PF00614	Phospholipase D Active site motif	14	19	16	3	3	2	16	12	3	2	11
PF00572	Ribosomal protein L13	14	9	9	3	1	0	9	7	3	0	7
PF01434	Peptidase family M41	14	13	15	2	2	1	13	14	1	2	13
PF00575	S1 RNA binding domain	14	10	14	2	3	1	11	12	1	3	11
PF00789	UBX domain	14	10	13	1	3	3	11	11	2	1	8
PF03094	Mlo family	14	11	19	1	4	5	18	19	4	7	10
PF04526	Protein of unknown function (DUF568)	14	14	14	2	2	1	11	10	3	4	11
PF02045	CCAAT-binding transcription factor (CBF-B/NF-YA) subunit B	14	15	13	3	2	0	12	13	2	4	13
PF00027	Cyclic nucleotide-binding domain	14	17	20	1	1	1	19	21	3	0	17
PF00056	lactate/malate dehydrogenase, NAD binding domain	14	14	13	1	1	2	15	12	1	1	11
PF11883	Domain of unknown function (DUF3403)	14	17	15	6	3	5	12	12	5	6	9
PF13792	Sulfate transporter N-terminal domain with GLY motif	14	14	15	1	4	0	12	16	2	3	17
PF14576	Sieve element occlusion N-terminus	14	14	14	3	3	0	9	15	0	0	15
PF04646	Protein of unknown function, DUF604	14	11	13	1	1	0	11	13	2	0	9
PF03208	PRA1 family protein	14	12	16	2	2	1	16	15	2	1	13
PF14510	ABC-transporter extracellular N-terminal	14	18	22	8	4	3	13	14	5	5	19
PF00635	MSP (Major sperm protein) domain	14	19	17	3	3	2	13	15	1	3	12
PF13637	Ankyrin repeats (many copies)	14	17	16	6	7	8	9	11	3	4	13
PF12697	Alpha/beta hydrolase family	14	24	23	3	2	3	15	18	1	0	22
PF00743	Flavin-binding monooxygenase-like	14	17	17	3	1	0	16	14	0	4	14
PF00612	IQ calmodulin-binding motif	14	14	21	3	2	1	12	15	3	0	10
PF10584	Proteasome subunit A N-terminal signature	14	9	16	3	1	2	13	11	1	2	14
PF04811	Sec23/Sec24 trunk domain	14	11	16	2	2	1	11	16	2	2	9
PF03061	Thioesterase superfamily	14	12	12	6	3	5	10	10	4	4	11
PF07526	Associated with HOX	14	20	21	3	3	3	20	18	2	2	16
PF04815	Sec23/Sec24 helical domain	14	11	17	2	2	1	11	16	3	2	10
PF13713	Transcription factor BRX N-terminal domain	14	12	16	2	3	1	13	13	1	1	12
PF12357	Phospholipase D C terminal	14	15	14	3	2	2	14	10	1	2	10
PF00704	Glycosyl hydrolases family 18	14	13	18	1	3	0	11	15	2	2	14
PF01602	Adaptin N terminal region	14	12	17	2	2	1	13	14	3	3	14
PF08711	TFIIS helical bundle-like domain	14	15	17	3	1	2	13	13	5	2	10
PF00137	ATP synthase subunit C	14	8	15	5	4	2	11	11	1	3	9
PF00574	Clp protease	14	12	11	4	6	1	12	12	4	6	9
PF00557	Metallopeptidase family M24	14	9	14	3	2	1	13	14	1	2	9
PF04576	Zein-binding	14	18	17	3	1	1	15	15	3	4	12
PF09425	Divergent CCT motif	14	13	16	1	0	0	16	16	0	0	12
PF04520	Senescence regulator	14	10	16	2	1	0	14	15	0	0	12
PF02364	1,3-beta-glucan synthase component	14	11	14	8	5	5	13	14	7	8	6
PF00679	Elongation factor G C-terminus	13	12	13	0	1	1	13	9	1	3	11
PF00782	Dual specificity phosphatase, catalytic domain	13	16	19	5	2	1	19	17	5	3	16
PF13589	Histidine kinase-, DNA gyrase B-, and HSP90-like ATPase	13	14	14	8	8	3	13	12	2	4	10
PF10294	Putative methyltransferase	13	9	12	4	3	0	12	9	2	3	8
PF00566	Rab-GTPase-TBC domain	13	11	16	3	2	2	12	14	4	1	10
PF00060	Ligand-gated ion channel	13	13	21	5	3	3	12	12	4	5	11
PF03143	Elongation factor Tu C-terminal domain	13	15	19	2	2	1	15	16	4	1	13
PF00689	Cation transporting ATPase, C-terminus	13	16	18	2	0	3	16	15	2	2	16
PF00191	Annexin	13	12	10	2	0	2	9	12	1	2	15
PF01428	AN1-like Zinc finger	13	13	15	1	0	0	14	15	1	0	16
PF01918	Alba	13	14	16	3	0	2	13	16	1	4	12
PF14365	Domain of unknown function (DUF4409)	13	13	13	4	1	2	9	12	1	1	12
PF03638	Tesmin/TSO1-like CXC domain, cysteine-rich domain	13	13	11	4	5	1	9	9	3	2	8
PF14288	1,3-beta-glucan synthase subunit FKS1, domain-1	13	13	14	8	8	5	11	13	8	8	8
PF01094	Receptor family ligand binding region	13	14	15	5	3	3	12	11	3	6	9
PF00187	Chitin recognition protein	13	9	10	1	2	2	10	10	4	7	8
PF01823	MAC/Perforin domain	13	14	13	0	1	1	12	12	1	2	10
PF00306	ATP synthase alpha/beta chain, C terminal domain	13	11	10	8	7	3	9	11	1	1	10
PF12799	Leucine Rich repeats (2 copies)	13	14	16	1	2	1	8	10	4	5	7
PF02770	Acyl-CoA dehydrogenase, middle domain	13	15	13	2	3	3	12	12	3	3	6
PF00646	F-box domain	13	11	12	4	1	0	9	9	2	0	9
PF03127	GAT domain	13	10	13	2	0	0	10	13	1	1	9
PF01627	Hpt domain	13	12	16	1	1	0	9	12	1	0	9
PF02823	ATP synthase, Delta/Epsilon chain, beta-sandwich domain	13	7	6	7	5	3	6	4	3	2	6
PF05383	La domain	13	13	13	3	1	3	13	12	1	2	11
PF05623	Protein of unknown function (DUF789)	13	10	15	2	1	3	10	10	3	1	9
PF00571	CBS domain	13	10	13	3	3	3	10	11	4	3	14
PF03947	Ribosomal Proteins L2, C-terminal domain	13	7	10	5	6	5	8	9	1	1	13
PF00806	Pumilio-family RNA binding repeat	13	16	15	1	2	2	11	11	0	4	10
PF00305	Lipoxygenase	13	13	15	1	3	3	13	14	7	2	10
PF03357	Snf7	13	12	19	5	1	2	15	16	2	2	11
PF02136	Nuclear transport factor 2 (NTF2) domain	13	10	14	3	2	1	12	13	1	2	12
PF01369	Sec7 domain	13	6	12	4	2	2	8	10	2	2	7
PF05542	Protein of unknown function (DUF760)	13	9	10	3	1	0	6	8	3	0	8
PF11955	Plant organelle RNA recognition domain	13	13	16	1	1	0	15	13	1	2	11
PF00150	Cellulase (glycosyl hydrolase family 5)	13	9	15	4	3	1	12	13	4	4	13
PF08022	FAD-binding domain	13	11	16	1	2	3	14	14	2	3	11
PF11250	Protein of unknown function (DUF3049)	13	14	13	2	1	0	10	15	0	0	14
PF00583	Acetyltransferase (GNAT) family	13	11	18	1	3	2	16	16	2	1	17
PF05033	Pre-SET motif	13	12	15	4	3	2	14	13	4	2	10
PF04433	SWIRM domain	13	7	14	3	3	2	9	12	4	5	11
PF04117	Mpv17 / PMP22 family	12	6	10	2	2	2	7	11	4	0	7
PF13415	Galactose oxidase, central domain	12	12	13	3	2	1	12	11	2	0	10
PF03547	Membrane transport protein	12	14	20	2	1	2	14	15	3	2	15
PF04690	YABBY protein	12	6	12	1	1	0	11	9	0	0	6
PF04055	Radical SAM superfamily	12	11	13	2	3	0	11	12	1	0	10
PF00378	Enoyl-CoA hydratase/isomerase family	12	13	22	1	2	2	18	15	3	2	16
PF02779	Transketolase, pyrimidine binding domain	12	15	20	0	3	3	14	15	1	2	14
PF00899	ThiF family	12	12	14	3	4	1	13	13	3	2	9
PF07887	Calmodulin binding protein-like	12	12	11	0	1	0	7	10	0	1	6
PF02800	Glyceraldehyde 3-phosphate dehydrogenase, C-terminal domain	12	12	11	2	1	1	13	12	1	1	11
PF00675	Insulinase (Peptidase family M16)	12	11	10	3	2	2	8	9	1	0	9
PF03759	PRONE (Plant-specific Rop nucleotide exchanger)	12	18	14	6	2	2	16	13	3	3	14
PF14569	Zinc-binding RING-finger	12	12	15	3	1	1	12	17	4	1	14
PF14310	Fibronectin type III-like domain	12	13	13	3	1	2	8	13	3	1	13
PF00111	2Fe-2S iron-sulfur cluster binding domain	12	11	13	3	0	2	14	14	2	2	11
PF10431	C-terminal, D2-small domain, of ClpB protein	12	11	12	3	3	2	15	9	2	3	12
PF13950	UDP-glucose 4-epimerase C-term subunit	12	8	10	2	1	2	12	8	2	4	10
PF04578	Protein of unknown function, DUF594	12	10	13	2	3	3	10	11	4	4	9
PF07724	AAA domain (Cdc48 subfamily)	12	12	14	4	4	3	16	11	3	5	13
PF08268	F-box associated domain	12	11	20	9	11	10	10	12	10	12	10
PF03641	Possible lysine decarboxylase	12	12	15	2	4	3	15	13	3	8	10
PF08033	Sec23/Sec24 beta-sandwich domain	12	10	15	2	1	0	10	14	2	2	10
PF03134	TB2/DP1, HVA22 family	12	9	17	2	4	5	13	10	2	6	9
PF00044	Glyceraldehyde 3-phosphate dehydrogenase, NAD binding domain	12	12	11	2	1	1	13	12	1	1	10
PF02826	D-isomer specific 2-hydroxyacid dehydrogenase, NAD binding domain	12	12	16	3	2	0	15	12	3	2	12
PF12783	Guanine nucleotide exchange factor in Golgi transport N-terminal	12	8	13	5	4	2	8	11	4	2	8
PF02140	Galactose binding lectin domain	12	13	17	4	2	3	8	11	1	1	13
PF05212	Protein of unknown function (DUF707)	12	12	15	2	3	0	13	12	1	2	12
PF12681	Glyoxalase-like domain	12	6	13	0	2	1	12	9	2	2	13
PF14381	Ethylene-responsive protein kinase Le-CTR1	12	10	15	1	2	2	14	12	3	3	12
PF01417	ENTH domain	12	6	9	3	2	1	7	7	0	0	6
PF00132	Bacterial transferase hexapeptide (six repeats)	12	9	12	0	0	0	10	10	0	1	9
PF05701	Weak chloroplast movement under blue light	12	11	14	1	1	1	14	12	3	1	10
PF10358	N-terminal C2 in EEIG1 and EHBP1 proteins	12	15	17	2	3	5	17	13	5	7	12
PF01477	PLAT/LH2 domain	12	15	17	3	3	3	14	11	6	1	14
PF01915	Glycosyl hydrolase family 3 C-terminal domain	12	13	13	3	0	2	7	12	3	1	12
PF02375	jmjN domain	12	13	13	0	2	2	11	10	3	4	10
PF00781	Diacylglycerol kinase catalytic domain	12	12	13	1	3	1	12	13	0	3	12
PF01753	MYND finger	12	11	15	1	2	2	13	15	2	2	7
PF00790	VHS domain	12	10	12	2	0	0	12	13	1	1	9
PF00252	Ribosomal protein L16p/L10e	12	9	7	2	2	1	2	3	0	0	5
PF00117	Glutamine amidotransferase class-I	12	14	16	4	2	1	15	15	0	2	9
PF01553	Acyltransferase	11	16	16	3	3	1	13	16	2	3	9
PF01754	A20-like zinc finger	11	11	12	1	0	0	11	12	0	0	14
PF07468	Agglutinin	11	7	6	0	1	2	6	8	3	2	5
PF12428	Protein of unknown function (DUF3675)	11	10	11	0	1	1	9	10	1	0	12
PF04654	Protein of unknown function, DUF599	11	10	9	3	4	0	9	12	1	1	10
PF11926	Domain of unknown function (DUF3444)	11	11	8	3	3	3	9	7	6	3	9
PF02135	TAZ zinc finger	11	9	12	1	0	1	8	10	3	3	7
PF03931	Skp1 family, tetramerisation domain	11	7	11	2	2	0	7	10	1	1	9
PF09324	Domain of unknown function (DUF1981)	11	7	10	4	3	2	8	9	4	2	7
PF07939	Protein of unknown function (DUF1685)	11	10	12	0	0	0	10	9	0	0	7
PF01373	Glycosyl hydrolase family 14	11	11	14	4	2	1	9	12	0	1	8
PF00031	Cystatin domain	11	9	10	3	2	1	13	9	3	2	5
PF01466	Skp1 family, dimerisation domain	11	10	11	3	1	0	8	12	1	1	9
PF11891	Domain of unknown function (DUF3411)	11	11	12	2	1	2	12	10	2	2	9
PF06974	Protein of unknown function (DUF1298)	11	9	10	2	2	2	9	6	2	1	7
PF14570	RING/Ubox like zinc-binding domain	11	9	11	1	2	1	7	11	1	0	8
PF00493	MCM2/3/5 family	11	8	10	2	2	0	7	9	0	1	6
PF13334	Domain of unknown function (DUF4094)	11	12	16	4	1	1	12	10	4	5	9
PF09265	Cytokinin dehydrogenase 1, FAD and cytokinin binding	11	12	13	2	1	1	12	11	2	1	11
PF12609	Wound-induced protein	11	8	13	4	4	1	13	15	3	2	9
PF00098	Zinc knuckle	11	11	30	4	2	1	20	23	11	8	16
PF00181	Ribosomal Proteins L2, RNA binding domain	11	9	5	4	7	1	3	5	1	2	11
PF05699	hAT family C-terminal dimerisation region	11	14	52	10	9	22	21	39	2	2	10
PF01459	Eukaryotic porin	11	14	15	3	3	2	11	12	1	2	9
PF05199	GMC oxidoreductase	11	10	12	3	1	1	11	11	3	2	9
PF00569	Zinc finger, ZZ type	11	8	13	3	1	2	12	11	5	3	9
PF11820	Protein of unknown function (DUF3339)	11	10	17	3	3	3	17	11	2	2	11
PF04059	RNA recognition motif 2	11	9	10	1	0	0	10	9	0	0	7
PF03145	Seven in absentia protein family	11	13	14	5	3	3	12	13	1	2	9
PF12710	haloacid dehalogenase-like hydrolase	11	12	13	2	4	0	9	14	0	0	11
PF13178	Protein of unknown function (DUF4005)	11	7	9	3	3	0	8	9	1	0	6
PF07002	Copine	11	14	12	2	3	2	13	10	0	3	8
PF01843	DIL domain	11	11	10	7	8	4	11	11	5	8	9
PF01031	Dynamin central region	11	12	19	4	4	2	14	11	4	3	16
PF00464	Serine hydroxymethyltransferase	11	10	9	4	2	0	9	7	3	2	9
PF01593	Flavin containing amine oxidoreductase	11	8	15	4	3	0	11	14	1	0	15
PF02319	E2F/DP family winged-helix DNA-binding domain	11	11	10	4	5	1	8	9	1	2	7
PF02798	Glutathione S-transferase, N-terminal domain	11	11	11	3	2	1	10	11	3	1	10
PF00696	Amino acid kinase family	11	15	14	2	1	1	9	13	2	1	7
PF09335	SNARE associated Golgi protein	11	11	12	2	4	2	13	14	4	2	9
PF07911	Protein of unknown function (DUF1677)	11	9	9	2	0	0	10	10	1	0	8
PF00097	Zinc finger, C3HC4 type (RING finger)	11	8	16	3	4	1	14	14	3	2	14
PF08699	Domain of unknown function (DUF1785)	10	13	14	4	4	1	11	11	11	7	12
PF03214	Reversibly glycosylated polypeptide	10	10	8	1	3	1	7	8	0	1	5
PF00887	Acyl CoA binding protein	10	11	10	1	1	0	8	8	2	2	7
PF04765	Protein of unknown function (DUF616)	10	10	13	1	0	0	11	11	0	1	12
PF01388	ARID/BRIGHT DNA binding domain	10	8	11	2	4	1	10	10	3	1	6
PF00390	Malic enzyme, N-terminal domain	10	8	8	1	1	1	7	8	1	1	6
PF00637	Region in Clathrin and VPS	10	9	12	3	3	5	11	10	4	4	11
PF13968	Domain of unknown function (DUF4220)	10	6	12	1	1	3	9	10	4	3	7
PF01103	Surface antigen	10	6	8	3	1	0	7	7	3	0	3
PF01756	Acyl-CoA oxidase	10	8	7	1	2	3	9	7	3	4	4
PF00348	Polyprenyl synthetase	10	10	15	2	3	1	9	8	1	1	7
PF00909	Ammonium Transporter Family	10	12	14	1	1	1	10	11	2	1	12
PF04862	Protein of unknown function (DUF642)	10	8	11	1	3	0	11	9	1	0	10
PF13906	C-terminus of AA_permease	10	11	12	2	3	1	12	13	3	3	10
PF08449	UAA transporter family	10	10	10	4	4	3	9	9	4	5	9
PF12023	Domain of unknown function (DUF3511)	10	11	13	3	3	1	11	12	3	1	9
PF00397	WW domain	10	12	11	4	3	2	9	10	1	3	7
PF00406	Adenylate kinase	10	13	13	4	2	1	13	12	0	1	7
PF13967	Late exocytosis, associated with Golgi transport	10	10	13	0	0	2	14	14	2	2	12
PF00467	KOW motif	10	10	12	1	2	1	12	11	1	2	12
PF13537	Glutamine amidotransferase domain	10	10	9	0	1	1	8	9	1	1	10
PF03188	Eukaryotic cytochrome b561	10	11	16	2	2	1	12	11	1	1	11
PF13848	Thioredoxin-like domain	10	6	8	1	0	0	8	7	0	0	7
PF01612	3'-5' exonuclease	10	7	12	4	2	2	11	9	1	3	8
PF04788	Protein of unknown function (DUF620)	10	10	10	2	2	1	9	9	1	2	9
PF11834	Domain of unknown function (DUF3354)	10	10	11	3	2	2	10	12	1	1	11
PF02469	Fasciclin domain	10	12	17	1	3	1	15	15	3	4	10
PF12481	Aluminium induced protein	10	10	8	1	0	0	7	7	0	0	8
PF01105	emp24/gp25L/p24 family/GOLD	10	13	13	4	3	1	10	12	2	1	7
PF04577	Protein of unknown function (DUF563)	10	10	8	3	2	0	10	9	2	0	6
PF08387	FBD	10	16	23	12	9	10	14	17	14	12	16
PF01476	LysM domain	10	11	12	2	2	2	11	11	4	3	9
PF01336	OB-fold nucleic acid binding domain	10	7	11	2	3	2	10	11	2	1	6
PF08414	Respiratory burst NADPH oxidase	10	7	11	2	3	3	13	13	3	4	10
PF14383	DUF761-associated sequence motif	10	9	11	4	3	3	10	12	3	3	10
PF10533	Plant zinc cluster domain	10	14	15	1	2	1	13	11	2	1	11
PF00485	Phosphoribulokinase / Uridine kinase family	10	12	11	0	1	0	13	12	1	1	11
PF07496	CW-type Zinc Finger	10	12	14	1	2	0	11	13	0	0	9
PF01253	Translation initiation factor SUI1	10	10	12	1	1	0	7	12	2	1	9
PF03754	Domain of unknown function (DUF313)	10	11	5	6	7	3	4	6	6	4	9
PF01596	O-methyltransferase	9	7	9	1	0	1	9	6	1	2	5
PF13857	Ankyrin repeats (many copies)	9	16	16	3	1	4	10	9	4	2	12
PF00441	Acyl-CoA dehydrogenase, C-terminal domain	9	8	8	1	3	2	10	8	3	3	4
PF05564	Dormancy/auxin associated protein	9	8	6	0	0	0	6	5	1	0	5
PF02179	BAG domain	9	10	12	3	4	2	10	10	1	2	8
PF08491	Squalene epoxidase	9	12	11	2	1	1	7	8	2	2	10
PF04818	RNA polymerase II-binding domain.	9	6	10	2	2	0	9	6	1	0	8
PF00861	Ribosomal L18p/L5e family	9	13	12	3	2	3	8	14	2	5	13
PF05055	Protein of unknown function (DUF677)	9	8	12	3	3	1	11	10	2	2	10
PF00488	MutS domain V	9	6	9	2	3	0	8	9	1	1	7
PF14683	Polysaccharide lyase family 4, domain III	9	8	10	3	1	1	5	9	1	0	4
PF05368	NmrA-like family	9	11	10	4	3	3	7	10	2	1	8
PF01595	Domain of unknown function DUF21	9	11	11	2	0	0	13	12	2	1	13
PF00732	GMC oxidoreductase	9	6	9	3	0	1	10	7	1	1	7
PF00929	Exonuclease	9	9	14	1	2	2	11	12	1	2	14
PF00550	Phosphopantetheine attachment site	9	11	10	2	3	0	6	8	0	0	7
PF03126	Plus-3 domain	9	8	6	0	0	2	7	6	1	2	4
PF00623	RNA polymerase Rpb1, domain 2	9	6	6	6	1	2	6	7	1	1	7
PF12327	FtsZ family, C-terminal domain	9	7	6	2	0	0	5	5	1	0	4
PF02671	Paired amphipathic helix repeat	9	10	9	2	3	3	7	5	1	3	7
PF05142	Domain of unknown function (DUF702)	9	7	9	1	3	0	8	6	0	1	9
PF00195	Chalcone and stilbene synthases, N-terminal domain	9	8	8	3	2	1	8	7	1	1	6
PF11523	Protein of unknown function (DUF3223)	9	6	9	2	1	3	7	9	3	3	7
PF00316	Fructose-1-6-bisphosphatase	9	6	7	1	1	0	7	6	0	0	6
PF05691	Raffinose synthase or seed imbibition protein Sip1	9	8	10	0	0	1	8	10	2	2	7
PF07011	Protein of unknown function (DUF1313)	9	8	9	2	2	0	10	10	0	0	9
PF00459	Inositol monophosphatase family	9	12	13	2	3	2	11	10	1	2	10
PF00810	ER lumen protein retaining receptor	9	6	9	1	2	1	8	6	3	3	8
PF00850	Histone deacetylase domain	9	7	8	1	0	0	6	8	1	0	5
PF04755	PAP_fibrillin	9	12	13	7	3	3	9	10	2	2	8
PF02928	C5HC2 zinc finger	9	7	9	0	1	1	8	6	1	1	8
PF00194	Eukaryotic-type carbonic anhydrase	9	7	9	3	4	3	6	7	4	4	9
PF03360	Glycosyltransferase family 43	9	7	9	3	2	1	8	5	1	3	8
PF03468	XS domain	9	10	12	3	4	1	11	10	4	4	14
PF07816	Protein of unknown function (DUF1645)	9	15	15	3	2	2	13	16	1	3	11
PF12076	WAX2 C-terminal domain	9	5	9	3	2	0	6	6	0	1	5
PF05664	Protein of unknown function (DUF810)	9	10	12	2	2	2	10	10	1	2	5
PF04618	HD-ZIP protein N terminus	9	4	8	0	0	1	8	7	1	1	9
PF07885	Ion channel	9	7	10	1	2	1	13	8	0	2	7
PF00632	HECT-domain (ubiquitin-transferase)	9	7	11	1	2	1	10	10	1	1	11
PF03055	Retinal pigment epithelial membrane protein	9	10	15	4	1	4	8	12	1	1	9
PF02861	Clp amino terminal domain	9	11	10	3	2	2	12	8	3	3	10
PF00235	Profilin	9	6	9	2	1	0	9	9	1	0	7
PF12146	Putative lysophospholipase	9	7	10	4	2	0	6	6	3	0	8
PF12174	RCD1-SRO-TAF4 (RST) plant domain	9	8	9	0	1	0	7	7	0	2	5
PF02736	Myosin N-terminal SH3-like domain	9	9	9	5	9	3	10	10	4	7	7
PF05653	Magnesium transporter NIPA	9	7	11	3	3	2	7	9	2	2	8
PF02776	Thiamine pyrophosphate enzyme, N-terminal TPP binding domain	9	4	9	1	1	1	7	8	0	0	6
PF00276	Ribosomal protein L23	9	5	7	1	1	2	11	8	1	0	6
PF00124	Photosynthetic reaction centre protein	9	4	1	8	9	1	1	1	0	0	7
PF02847	MA3 domain	9	8	11	4	4	1	10	12	2	2	10
PF00365	Phosphofructokinase	9	12	12	0	0	2	13	10	2	2	10
PF14476	Petal formation-expressed	9	4	10	3	2	2	7	7	2	1	6
PF01758	Sodium Bile acid symporter family	9	8	9	1	2	0	5	7	2	1	6
PF06045	Rhamnogalacturonate lyase family	9	8	9	3	1	1	5	10	2	1	4
PF05347	Complex 1 protein (LYR family)	9	10	10	1	1	1	11	9	1	1	11
PF13641	Glycosyltransferase like family 2	9	11	14	1	0	0	8	11	3	0	10
PF00533	BRCA1 C Terminus (BRCT) domain	9	6	12	3	3	3	13	10	2	3	13
PF01643	Acyl-ACP thioesterase	9	9	10	0	0	0	7	9	0	0	7
PF00804	Syntaxin	9	10	15	1	3	1	14	13	2	1	11
PF08323	Starch synthase catalytic domain	9	12	12	2	2	2	11	9	1	1	9
PF13450	NAD(P)-binding Rossmann-like domain	9	10	11	2	4	2	10	11	2	2	9
PF02212	Dynamin GTPase effector domain	9	14	18	4	4	2	18	15	6	3	17
PF02466	Tim17/Tim22/Tim23/Pmp24 family	9	12	12	2	1	0	10	13	1	0	7
PF13964	Kelch motif	8	9	9	3	1	2	9	10	3	2	6
PF10557	Cullin protein neddylation domain	8	13	13	2	1	2	11	10	1	0	10
PF13881	Ubiquitin-2 like Rad60 SUMO-like	8	10	12	3	0	0	10	8	1	0	10
PF05078	Protein of unknown function (DUF679)	8	8	7	2	1	1	10	8	1	2	8
PF03358	NADPH-dependent FMN reductase	8	9	10	2	3	2	4	11	2	2	7
PF00183	Hsp90 protein	8	6	11	3	5	2	9	11	2	3	7
PF00282	Pyridoxal-dependent decarboxylase conserved domain	8	12	13	2	1	1	12	8	1	2	11
PF09713	Plant protein 1589 of unknown function (A_thal_3526)	8	8	11	2	5	0	8	10	5	5	11
PF06552	Plant specific mitochondrial import receptor subunit TOM20	8	4	5	3	0	1	7	5	1	1	6
PF03405	Fatty acid desaturase	8	6	9	1	0	1	8	8	0	0	6
PF00694	Aconitase C-terminal domain	8	5	8	1	0	2	7	7	3	4	4
PF00484	Carbonic anhydrase	8	7	8	4	2	1	8	6	1	1	6
PF07279	Protein of unknown function (DUF1442)	8	8	8	2	1	0	9	6	0	1	8
PF00349	Hexokinase	8	6	8	1	0	0	7	7	0	1	5
PF03999	Microtubule associated protein (MAP65/ASE1 family)	8	7	10	0	1	2	7	10	0	1	9
PF00366	Ribosomal protein S17	8	8	7	1	0	0	8	5	1	1	6
PF00326	Prolyl oligopeptidase family	8	6	9	1	0	0	7	7	1	0	6
PF00401	ATP synthase, Delta/Epsilon chain, long alpha-helix domain	8	4	2	5	3	2	8	1	0	0	9
PF06219	Protein of unknown function (DUF1005)	8	7	8	1	1	1	7	6	1	1	5
PF04367	Protein of unknown function (DUF502)	8	4	6	1	2	0	6	7	2	3	8
PF04542	Sigma-70 region 2	8	5	7	0	1	0	6	6	0	0	7
PF01287	Eukaryotic elongation factor 5A hypusine, DNA-binding OB fold	8	8	9	1	1	1	7	13	0	1	3
PF04859	Plant protein of unknown function (DUF641)	8	7	9	3	9	2	6	7	5	4	8
PF01789	PsbP	8	8	9	1	3	0	11	10	1	1	6
PF05757	Oxygen evolving enhancer protein 3 (PsbQ)	8	5	6	0	1	0	5	4	0	0	6
PF00198	2-oxoacid dehydrogenases acyltransferase (catalytic domain)	8	5	8	0	1	0	8	8	0	0	9
PF12874	Zinc-finger of C2H2 type	8	9	10	3	2	2	5	9	4	1	6
PF01545	Cation efflux family	8	10	13	1	0	0	10	11	2	0	13
PF04970	Lecithin retinol acyltransferase	8	9	8	1	2	0	7	7	3	3	6
PF01201	Ribosomal protein S8e	8	7	8	1	0	0	5	8	2	0	3
PF02353	Mycolic acid cyclopropane synthetase	8	4	6	2	2	2	5	6	1	1	6
PF02138	Beige/BEACH domain	8	11	9	7	3	2	7	6	1	1	6
PF01237	Oxysterol-binding protein	8	8	11	2	3	2	11	7	1	2	9
PF08766	DEK C terminal domain	8	9	8	1	1	2	6	8	3	1	7
PF00753	Metallo-beta-lactamase superfamily	8	7	12	3	1	2	7	7	1	0	7
PF00658	Poly-adenylate binding protein, unique domain	8	10	9	1	3	1	10	11	1	1	8
PF12552	Protein of unknown function (DUF3741)	8	7	9	1	3	2	3	10	2	1	6
PF03949	Malic enzyme, NAD binding domain	8	7	8	1	0	1	7	8	1	1	6
PF05911	Plant protein of unknown function (DUF869)	8	7	8	0	0	0	8	5	0	0	7
PF00479	Glucose-6-phosphate dehydrogenase, NAD binding domain	8	7	6	0	1	0	5	5	0	0	5
PF02037	SAP domain	8	10	13	2	1	1	11	8	1	2	6
PF00498	FHA domain	8	10	14	1	0	2	16	14	1	2	12
PF03909	BSD domain	8	10	13	2	1	0	9	11	0	1	6
PF12352	Snare region anchored in the vesicle membrane C-terminus	8	7	10	0	1	1	9	9	1	2	7
PF00109	Beta-ketoacyl synthase, N-terminal domain	8	8	11	3	2	2	10	13	2	2	6
PF00432	Prenyltransferase and squalene oxidase repeat	8	12	15	1	1	2	6	11	2	2	6
PF11995	Domain of unknown function (DUF3490)	8	8	8	2	0	0	9	8	0	0	6
PF00156	Phosphoribosyl transferase domain	8	8	12	1	1	1	11	8	2	1	9
PF00202	Aminotransferase class-III	8	8	11	0	2	3	9	10	1	4	10
PF01179	Copper amine oxidase, enzyme domain	8	5	8	3	2	0	6	6	1	0	5
PF01138	3' exoribonuclease family, domain 1	8	11	8	0	0	1	9	7	0	3	10
PF00337	Galactoside-binding lectin	8	5	7	0	1	0	7	9	1	0	6
PF00676	Dehydrogenase E1 component	8	12	7	4	0	0	10	11	2	1	6
PF14681	Uracil phosphoribosyltransferase	8	7	6	0	1	1	8	6	1	0	7
PF08423	Rad51	8	3	7	0	0	0	7	5	0	0	7
PF03283	Pectinacetylesterase	8	8	8	2	1	0	8	4	3	1	5
PF03162	Tyrosine phosphatase family	8	7	5	0	0	0	6	4	1	0	5
PF00410	Ribosomal protein S8	8	6	9	0	1	4	6	8	2	1	5
PF01263	Aldose 1-epimerase	8	10	14	5	2	0	11	12	3	2	13
PF04678	Protein of unknown function, DUF607	8	4	8	0	1	2	6	5	0	0	6
PF07707	BTB And C-terminal Kelch	8	4	5	5	3	2	5	7	4	4	4
PF13602	Zinc-binding dehydrogenase	8	6	8	1	1	1	8	7	1	2	8
PF00445	Ribonuclease T2 family	8	8	14	6	4	5	8	5	3	4	6
PF00438	S-adenosylmethionine synthetase, N-terminal domain	8	8	7	1	1	1	7	6	1	1	8
PF14686	Polysaccharide lyase family 4, domain II	8	8	10	3	1	1	5	10	2	1	4
PF00368	Hydroxymethylglutaryl-coenzyme A reductase	8	7	9	2	2	2	6	7	2	2	6
PF00266	Aminotransferase class-V	8	6	10	0	0	0	10	8	0	0	8
PF02797	Chalcone and stilbene synthases, C-terminal domain	8	8	8	3	2	1	8	7	1	1	6
PF04548	AIG1 family	8	10	12	2	0	2	9	12	2	4	10
PF03097	BRO1-like domain	8	6	6	2	1	0	4	6	0	1	5
PF05577	Serine carboxypeptidase S28	8	7	10	2	3	2	7	9	2	1	7
PF05183	RNA dependent RNA polymerase	8	6	4	0	2	2	6	3	1	2	2
PF06404	Phytosulfokine precursor protein (PSK)	8	5	12	0	4	0	9	10	1	1	8
PF14492	Elongation Factor G, domain II	8	6	8	0	1	1	8	4	1	2	7
PF01504	Phosphatidylinositol-4-phosphate 5-Kinase	8	10	12	4	1	2	13	14	1	2	11
PF00163	Ribosomal protein S4/S9 N-terminal domain	8	4	6	0	1	1	6	7	1	0	4
PF06364	Protein of unknown function (DUF1068)	8	5	4	4	2	0	6	2	2	0	6
PF00338	Ribosomal protein S10p/S20e	8	7	7	2	0	0	6	6	1	0	5
PF04864	Allinase	8	4	4	1	1	0	6	6	0	0	3
PF04053	Coatomer WD associated region	8	3	8	1	1	1	8	7	1	1	8
PF02714	Domain of unknown function DUF221	8	11	15	1	0	2	13	15	2	2	12
PF01217	Clathrin adaptor complex small chain	8	8	13	5	3	0	10	10	2	0	8
PF14599	Zinc-ribbon	8	8	8	2	2	2	8	8	1	2	5
PF00350	Dynamin family	8	13	17	3	3	3	17	12	5	5	18
PF07800	Protein of unknown function (DUF1644)	8	10	11	1	0	0	9	8	1	1	9
PF01655	Ribosomal protein L32	8	8	6	2	1	2	7	5	1	2	7
PF05631	Protein of unknown function (DUF791)	8	6	6	0	1	1	7	4	0	2	5
PF03727	Hexokinase	7	7	8	1	0	0	7	7	0	1	5
PF00120	Glutamine synthetase, catalytic domain	7	7	10	2	1	1	7	8	2	1	5
PF04832	SOUL heme-binding protein	7	7	4	0	0	0	6	5	0	0	5
PF01053	Cys/Met metabolism PLP-dependent enzyme	7	4	6	1	0	0	7	3	0	0	5
PF01471	Putative peptidoglycan binding domain	7	4	10	1	0	1	6	10	3	3	5
PF02134	Repeat in ubiquitin-activating (UBA) protein	7	8	8	2	2	0	8	7	1	1	6
PF02728	Copper amine oxidase, N3 domain	7	5	8	3	2	0	5	7	1	0	5
PF11976	Ubiquitin-2 like Rad60 SUMO-like	7	11	12	1	1	2	8	9	3	1	4
PF03735	ENT domain	7	6	9	2	1	2	6	9	1	1	9
PF03159	XRN 5'-3' exonuclease N-terminus	7	4	4	2	6	1	3	4	0	3	4
PF08700	Vps51/Vps67	7	8	8	3	0	0	5	7	0	0	5
PF04539	Sigma-70 region 3	7	6	8	0	1	0	7	7	0	0	7
PF00989	PAS fold	7	4	6	1	2	1	5	6	1	1	5
PF04545	Sigma-70, region 4	7	5	8	0	1	0	7	7	0	0	7
PF07970	Endoplasmic reticulum vesicle transporter	7	5	8	0	1	0	8	5	0	0	7
PF03030	Inorganic H+ pyrophosphatase	7	9	9	0	1	1	9	8	1	3	7
PF00026	Eukaryotic aspartyl protease	7	8	12	2	0	0	10	10	2	1	10
PF00654	Voltage gated chloride channel	7	7	11	4	2	4	7	10	4	4	8
PF01679	Proteolipid membrane potential modulator	7	3	8	1	0	0	6	5	0	0	4
PF01536	Adenosylmethionine decarboxylase	7	6	7	2	0	1	6	6	1	0	5
PF02209	Villin headpiece domain	7	6	6	0	1	1	5	6	0	1	6
PF13813	Membrane bound O-acyl transferase family	7	4	5	2	3	1	6	6	1	1	6
PF00542	Ribosomal protein L7/L12 C-terminal domain	7	3	7	3	2	0	5	6	3	1	4
PF04258	Signal peptide peptidase	7	8	10	1	3	1	11	9	0	4	10
PF02213	GYF domain	7	11	11	0	1	4	10	11	1	3	7
PF02854	MIF4G domain	7	7	13	3	3	1	10	12	2	1	8
PF01073	3-beta hydroxysteroid dehydrogenase/isomerase family	7	7	6	3	4	2	5	7	4	1	6
PF11145	Protein of unknown function (DUF2921)	7	9	13	6	6	6	7	10	6	2	8
PF08389	Exportin 1-like protein	7	7	7	2	0	1	6	7	1	2	6
PF06839	GRF zinc finger	7	5	4	5	7	1	5	3	2	2	10
PF00237	Ribosomal protein L22p/L17e	7	6	8	2	0	2	9	6	0	1	11
PF04601	Protein of unknown function (DUF569)	7	6	5	0	0	1	5	4	0	1	3
PF05637	galactosyl transferase GMA12/MNN10 family	7	10	8	1	2	1	4	6	1	1	6
PF14555	UBA-like domain	7	5	8	0	2	3	6	7	4	1	6
PF00380	Ribosomal protein S9/S16	7	6	7	2	1	1	5	6	2	2	3
PF12043	Domain of unknown function (DUF3527)	7	7	8	1	2	1	7	7	0	2	8
PF13426	PAS domain	7	7	9	2	3	2	11	11	5	3	10
PF13087	AAA domain	7	11	15	4	2	1	11	13	0	1	10
PF08590	Domain of unknown function (DUF1771)	7	8	11	2	2	0	4	6	0	0	4
PF05495	CHY zinc finger	7	6	8	1	2	2	9	8	1	2	5
PF04842	Plant protein of unknown function (DUF639)	7	6	7	2	2	1	7	6	2	2	3
PF03924	CHASE domain	7	5	7	2	3	0	6	8	2	1	7
PF06747	CHCH domain	7	6	6	0	0	0	7	6	0	0	3
PF08513	LisH	7	10	11	0	4	1	7	10	1	2	10
PF01425	Amidase	7	9	14	1	1	1	10	10	2	2	8
PF03946	Ribosomal protein L11, N-terminal domain	7	8	7	1	0	3	6	6	2	2	5
PF09273	Rubisco LSMT substrate-binding	7	4	6	1	0	2	6	5	1	1	3
PF08542	Replication factor C C-terminal domain	7	5	6	3	1	1	6	5	0	1	6
PF03469	XH domain	7	10	8	5	6	3	3	5	5	5	6
PF04873	Ethylene insensitive 3	7	7	8	0	0	0	6	7	0	1	4
PF00280	Potato inhibitor I family	7	4	8	2	2	1	6	5	1	1	3
PF01786	Alternative oxidase	7	2	4	0	1	0	5	3	0	0	4
PF03407	Nucleotide-diphospho-sugar transferase	7	9	12	3	2	2	11	9	3	1	11
PF13766	2-enoyl-CoA Hydratase C-terminal region	7	6	7	1	2	1	6	7	1	1	6
PF00152	tRNA synthetases class II (D, K and N)	7	8	10	0	0	0	10	9	2	0	6
PF00982	Glycosyltransferase family 20	7	10	14	4	3	1	11	9	2	2	11
PF14159	CAAD domains of cyanobacterial aminoacyl-tRNA synthetase	7	8	6	3	1	1	7	6	1	2	6
PF12767	Transcriptional regulator of RNA polII, SAGA, subunit	7	8	7	1	0	0	5	7	1	0	7
PF00570	HRDC domain	7	7	6	3	1	1	4	6	1	3	4
PF02889	Sec63 Brl domain	7	3	4	0	1	2	3	5	3	1	4
PF13012	Maintenance of mitochondrial structure and function	7	5	6	1	1	0	6	5	0	1	6
PF03489	Saposin-like type B, region 2	7	8	9	2	0	0	7	8	2	0	8
PF00300	Histidine phosphatase superfamily (branch 1)	7	7	19	2	1	2	17	14	1	0	11
PF00327	Ribosomal protein L30p/L7e	7	6	8	2	1	2	6	6	3	1	6
PF00388	Phosphatidylinositol-specific phospholipase C, X domain	7	5	7	0	0	0	9	7	0	1	6
PF00255	Glutathione peroxidase	7	6	8	0	0	1	8	6	1	1	9
PF03006	Haemolysin-III related	7	2	7	1	2	0	6	5	1	0	3
PF09177	Syntaxin 6, N-terminal	7	7	7	2	2	0	8	6	1	0	7
PF03859	CG-1 domain	7	7	9	1	2	1	7	7	4	6	4
PF11886	Domain of unknown function (DUF3406)	7	6	7	1	0	2	6	7	2	3	7
PF00197	Trypsin and protease inhibitor	7	6	7	0	1	0	7	5	1	0	3
PF04504	Protein of unknown function, DUF573	7	6	8	3	1	3	6	7	5	3	5
PF12872	OST-HTH/LOTUS domain	7	6	7	2	1	3	6	6	3	3	4
PF02544	3-oxo-5-alpha-steroid 4-dehydrogenase	7	4	6	1	2	0	4	6	1	3	5
PF12348	CLASP N terminal	7	7	8	1	1	3	5	5	3	3	7
PF07645	Calcium-binding EGF domain	7	8	11	4	3	5	3	7	3	3	6
PF04431	Pectate lyase, N terminus	7	7	14	2	4	4	11	11	3	4	10
PF09279	Phosphoinositide-specific phospholipase C, efhand-like	7	6	10	0	1	1	9	9	0	1	6
PF03798	TLC domain	7	9	12	4	1	1	8	10	2	2	8
PF02883	Adaptin C-terminal domain	7	6	6	0	1	0	6	5	0	1	5
PF02784	Pyridoxal-dependent decarboxylase, pyridoxal binding domain	7	7	4	0	1	0	5	6	0	2	6
PF00189	Ribosomal protein S3, C-terminal domain	7	7	5	5	4	2	6	3	1	1	8
PF04321	RmlD substrate binding domain	7	3	6	0	0	0	7	4	0	0	5
PF06972	Protein of unknown function (DUF1296)	7	8	9	3	1	1	9	8	2	1	6
PF03446	NAD binding domain of 6-phosphogluconate dehydrogenase	7	6	9	4	2	0	8	6	2	2	7
PF00288	GHMP kinases N terminal domain	7	7	9	3	1	2	5	7	5	2	6
PF01650	Peptidase C13 family	7	6	6	0	0	1	6	7	1	1	4
PF02852	Pyridine nucleotide-disulphide oxidoreductase, dimerisation domain	7	5	6	1	0	1	6	4	1	1	5
PF06217	GAGA binding protein-like family	7	7	7	1	1	0	5	5	2	2	3
PF07899	Frigida-like protein	7	9	13	1	0	2	11	9	2	2	8
PF02374	Anion-transporting ATPase	7	5	7	2	2	0	7	6	1	0	5
PF00472	RF-1 domain	7	7	6	0	1	0	4	5	0	0	3
PF00092	von Willebrand factor type A domain	7	5	3	1	2	1	6	4	0	1	5
PF00536	SAM domain (Sterile alpha motif)	7	7	9	2	0	0	8	7	2	1	7
PF01704	UTP--glucose-1-phosphate uridylyltransferase	7	6	6	4	1	2	7	6	3	3	6
PF06888	Putative Phosphatase	7	7	7	1	1	0	5	6	0	0	6
PF09280	XPC-binding domain	7	6	7	0	0	0	5	5	0	0	3
PF00298	Ribosomal protein L11, RNA binding domain	7	8	7	1	0	3	6	6	2	2	5
PF06026	Ribose 5-phosphate isomerase A (phosphoriboisomerase A)	7	5	5	1	2	1	6	4	1	1	4
PF02824	TGS domain	7	7	7	1	0	0	6	6	1	1	6
PF06075	Plant protein of unknown function (DUF936)	7	4	6	0	0	1	5	5	1	1	5
PF05184	Saposin-like type B, region 1	7	7	9	1	0	0	7	7	1	0	8
PF13943	WPP domain	7	3	6	0	1	1	4	6	3	2	5
PF03124	EXS family	7	8	13	5	2	1	11	12	6	1	11
PF01112	Asparaginase	7	8	8	4	1	1	8	8	4	4	9
PF00164	Ribosomal protein S12/S23	6	7	8	3	3	3	8	4	0	0	5
PF08079	Ribosomal L30 N-terminal domain	6	6	7	3	1	2	5	6	3	1	4
PF04571	lipin, N-terminal conserved region	6	4	5	1	3	2	5	4	3	2	5
PF14244	gag-polypeptide of LTR copia-type	6	2	6	4	4	6	0	0	0	0	0
PF01090	Ribosomal protein S19e	6	5	4	1	1	0	4	5	0	0	5
PF01246	Ribosomal protein L24e	6	6	5	2	2	1	7	6	1	1	4
PF00995	Sec1 family	6	5	5	1	2	0	6	6	2	0	5
PF02338	OTU-like cysteine protease	6	6	11	0	0	1	9	9	0	0	8
PF08670	MEKHLA domain	6	7	8	2	0	3	7	8	0	0	8
PF01199	Ribosomal protein L34e	6	8	5	0	0	0	3	6	1	1	4
PF03129	Anticodon binding domain	6	7	7	0	2	1	7	8	0	1	7
PF01546	Peptidase family M20/M25/M40	6	11	15	3	1	2	11	11	2	2	12
PF03939	Ribosomal protein L23, N-terminal domain	6	3	5	0	0	1	5	5	1	0	4
PF02991	Autophagy protein Atg8 ubiquitin like	6	8	10	2	3	0	9	11	1	0	6
PF02791	DDT domain	6	8	7	0	0	1	5	7	2	2	8
PF03470	XS zinc finger domain	6	7	8	2	4	0	6	6	2	2	9
PF02801	Beta-ketoacyl synthase, C-terminal domain	6	8	9	4	1	2	6	7	1	1	7
PF01025	GrpE	6	5	5	1	0	1	5	5	0	1	4
PF04718	Mitochondrial ATP synthase g subunit	6	3	4	1	0	0	5	5	0	0	2
PF00360	Phytochrome region	6	3	4	1	2	1	4	5	1	1	4
PF01805	Surp module	6	7	6	1	0	0	6	5	1	0	6
PF07647	SAM domain (Sterile alpha motif)	6	6	6	1	0	0	4	7	1	0	4
PF03720	UDP-glucose/GDP-mannose dehydrogenase family, UDP binding domain	6	5	4	0	0	0	5	6	0	0	4
PF03893	Lipase 3 N-terminal region	6	7	7	2	0	0	5	4	0	0	4
PF00421	Photosystem II protein	6	1	3	6	7	3	2	2	0	0	7
PF03719	Ribosomal protein S5, C-terminal domain	6	6	7	1	1	1	6	7	1	2	7
PF02773	S-adenosylmethionine synthetase, C-terminal domain	6	8	7	1	1	1	8	6	1	1	8
PF04484	Family of unknown function (DUF566)	6	7	8	0	0	0	9	8	2	0	6
PF00199	Catalase	6	4	5	0	0	0	3	3	0	0	3
PF09336	Vps4 C terminal oligomerisation domain	6	5	5	2	1	1	5	6	1	0	5
PF12931	Sec23-binding domain of Sec16	6	5	5	0	0	0	6	6	0	0	4
PF03242	Late embryogenesis abundant protein	6	7	6	1	0	1	6	4	1	1	3
PF13385	Concanavalin A-like lectin/glucanases superfamily	6	5	6	5	3	2	4	5	3	3	6
PF04144	SCAMP family	6	7	9	2	1	2	7	6	1	0	4
PF03911	Sec61beta family	6	6	7	1	1	1	5	7	1	1	4
PF13445	RING-type zinc-finger	6	8	8	1	2	0	9	8	2	1	7
PF13925	con80 domain of Katanin	6	4	6	0	0	0	6	4	0	0	6
PF01633	Choline/ethanolamine kinase	6	6	6	0	0	0	7	6	0	0	7
PF07990	Nucleic acid binding protein NABP	6	5	6	0	1	0	5	5	0	0	4
PF08295	Sin3 family co-repressor	6	6	5	2	4	2	6	5	3	3	5
PF08569	Mo25-like	6	6	5	0	0	0	3	5	1	0	2
PF00684	DnaJ central domain	6	6	10	1	0	0	10	11	0	1	11
PF13532	2OG-Fe(II) oxygenase superfamily	6	7	5	2	4	1	7	6	1	2	6
PF03462	PCRF domain	6	5	5	0	1	0	3	4	0	0	3
PF02234	Cyclin-dependent kinase inhibitor	6	5	9	1	0	1	8	10	0	0	9
PF05686	Glycosyl transferase family 90	6	6	8	1	0	2	5	7	0	2	5
PF00180	Isocitrate/isopropylmalate dehydrogenase	6	3	8	1	1	0	5	9	0	0	4
PF00888	Cullin family	6	12	12	2	0	2	9	10	1	0	9
PF01247	Ribosomal protein L35Ae	6	5	6	0	0	0	4	5	0	0	5
PF04178	Got1/Sft2-like family	6	3	8	3	2	0	4	7	2	1	6
PF00638	RanBP1 domain	6	6	7	2	1	0	6	5	0	0	6
PF14360	PAP2 superfamily C-terminal	6	4	5	2	2	0	4	5	1	0	3
PF08628	Sorting nexin C terminal	6	5	5	1	0	0	3	5	1	0	3
PF00862	Sucrose synthase	6	7	8	0	2	1	7	8	2	2	7
PF03721	UDP-glucose/GDP-mannose dehydrogenase family, NAD binding domain	6	4	4	0	0	0	5	5	0	0	4
PF04927	Seed maturation protein	6	7	7	0	1	0	7	8	0	0	4
PF03951	Glutamine synthetase, beta-Grasp domain	6	5	7	0	0	0	6	6	1	0	4
PF00828	Ribosomal protein L18e/L15	6	9	12	4	2	1	12	10	2	3	9
PF05965	F/Y rich C-terminus	6	6	5	0	0	0	5	2	0	0	3
PF05512	AWPM-19-like family	6	6	6	1	0	0	4	3	0	1	4
PF02115	RHO protein GDP dissociation inhibitor	6	7	6	1	0	1	4	6	0	0	4
PF01074	Glycosyl hydrolases family 38 N-terminal domain	6	5	6	2	1	0	6	6	2	1	2
PF13292	1-deoxy-D-xylulose-5-phosphate synthase	6	6	6	0	0	0	3	4	0	0	4
PF12143	Protein of unknown function (DUF_B2219)	6	6	7	1	3	1	7	6	2	3	6
PF00333	Ribosomal protein S5, N-terminal domain	6	6	7	1	1	1	5	7	1	2	5
PF05042	Caleosin related protein	6	7	8	3	1	2	8	8	3	2	7
PF04153	NOT2 / NOT3 / NOT5 family	6	3	5	0	1	0	5	2	0	0	4
PF02812	Glu/Leu/Phe/Val dehydrogenase, dimerisation domain	6	7	6	0	0	0	5	6	0	0	5
PF00208	Glutamate/Leucine/Phenylalanine/Valine dehydrogenase	6	7	6	0	0	0	5	6	0	0	5
PF00347	Ribosomal protein L6	6	6	6	2	1	1	6	6	2	1	5
PF00588	SpoU rRNA Methylase family	6	5	5	3	1	0	5	5	1	1	6
PF02817	e3 binding domain	6	2	6	0	1	0	6	5	0	0	6
PF05964	F/Y-rich N-terminus	6	6	5	0	0	0	4	2	0	0	3
PF08512	Histone chaperone Rttp106-like	6	2	5	3	0	0	4	5	1	0	4
PF14571	Stress-induced protein Di19, C-terminal	6	7	8	0	1	0	6	6	1	1	5
PF03096	Ndr family	6	6	5	0	0	0	5	5	2	1	6
PF02775	Thiamine pyrophosphate enzyme, C-terminal TPP binding domain	6	6	10	1	2	1	6	10	0	0	6
PF07797	Protein of unknown function (DUF1639)	6	11	10	2	2	0	9	12	3	2	10
PF00494	Squalene/phytoene synthase	6	7	4	0	0	0	5	5	0	0	4
PF01494	FAD binding domain	6	6	10	0	1	1	6	6	1	2	5
PF00177	Ribosomal protein S7p/S5e	6	9	10	5	3	2	8	7	2	1	10
PF00121	Triosephosphate isomerase	6	6	5	4	3	0	4	6	1	2	3
PF02450	Lecithin:cholesterol acyltransferase	6	8	9	1	1	0	7	9	0	1	7
PF07748	Glycosyl hydrolases family 38 C-terminal domain	6	6	6	2	1	0	5	6	2	1	1
PF00166	Chaperonin 10 Kd subunit	6	4	5	0	1	1	4	1	1	0	5
PF07891	Protein of unknown function (DUF1666)	6	7	8	0	1	0	6	5	1	0	5
PF00609	Diacylglycerol kinase accessory domain	6	7	6	0	3	1	7	8	0	1	7
PF07522	DNA repair metallo-beta-lactamase	6	5	5	1	1	1	3	2	1	1	3
PF07847	Protein of unknown function (DUF1637)	6	6	8	0	3	0	4	6	1	0	7
PF10536	Plant mobile domain	6	2	8	6	6	3	13	22	19	21	2
PF13202	EF hand	6	6	5	1	0	0	2	2	1	1	6
PF01048	Phosphorylase superfamily	6	2	2	2	2	0	3	4	1	0	4
PF00313	'Cold-shock' DNA-binding domain	6	4	6	3	1	0	6	6	2	2	4
PF00188	Cysteine-rich secretory protein family	6	11	13	5	1	2	11	12	3	2	11
PF00725	3-hydroxyacyl-CoA dehydrogenase, C-terminal domain	6	5	7	0	0	1	5	4	3	0	4
PF08783	DWNN domain	6	2	2	1	1	0	5	3	2	1	4
PF06136	Domain of unknown function (DUF966)	6	4	6	1	0	0	6	4	0	0	3
PF02781	Glucose-6-phosphate dehydrogenase, C-terminal domain	6	7	6	0	0	0	4	5	0	0	6
PF00466	Ribosomal protein L10	6	6	5	0	1	0	3	6	1	0	6
PF10184	Uncharacterized conserved protein (DUF2358)	6	5	3	2	0	1	5	4	4	2	5
PF00169	PH domain	6	6	3	2	2	1	4	2	1	2	2
PF13676	TIR domain	6	5	7	0	1	0	5	7	0	0	4
PF13771	PHD-like zinc-binding domain	6	4	4	1	1	1	4	4	2	0	6
PF01566	Natural resistance-associated macrophage protein	6	8	11	2	2	1	9	9	4	2	7
PF00549	CoA-ligase	6	6	6	1	1	1	5	6	1	1	5
PF03352	Methyladenine glycosylase	6	6	7	3	3	1	7	6	1	1	6
PF00970	Oxidoreductase FAD-binding domain	6	9	7	1	3	0	6	7	0	3	4
PF14364	Domain of unknown function (DUF4408)	6	7	6	3	1	0	7	8	3	1	7
PF03439	Early transcription elongation factor of RNA pol II, NGN section	6	4	5	0	0	0	4	2	0	2	4
PF01214	Casein kinase II regulatory subunit	6	4	8	2	3	2	5	5	1	1	5
PF01161	Phosphatidylethanolamine-binding protein	6	7	9	1	0	0	7	9	0	0	6
PF02020	eIF4-gamma/eIF5/eIF2-epsilon	6	5	7	0	0	0	5	5	0	1	5
PF00331	Glycosyl hydrolase family 10	6	1	6	1	2	0	4	7	0	0	3
PF01020	Ribosomal L40e family	6	5	5	1	1	1	4	5	1	1	1
PF07646	Kelch motif	6	4	5	0	0	0	3	3	0	0	1
PF00719	Inorganic pyrophosphatase	6	7	9	1	1	2	9	8	1	3	8
PF01928	CYTH domain	6	4	5	1	1	0	3	4	1	1	3
PF02535	ZIP Zinc transporter	6	6	10	2	3	2	9	7	1	2	8
PF01408	Oxidoreductase family, NAD-binding Rossmann fold	6	4	5	0	0	0	5	3	0	0	2
PF10585	Ubiquitin-activating enzyme active site	6	7	8	2	2	0	7	7	1	1	5
PF05770	Inositol 1, 3, 4-trisphosphate 5/6-kinase	6	4	8	0	1	0	7	5	0	0	6
PF15413	Pleckstrin homology domain	6	5	7	0	1	0	6	5	1	0	6
PF12142	Polyphenol oxidase middle domain	6	5	7	0	2	1	7	6	2	3	6
PF00387	Phosphatidylinositol-specific phospholipase C, Y domain	6	6	8	0	0	0	9	6	0	1	6
PF00330	Aconitase family (aconitate hydratase)	6	7	9	2	1	2	8	7	3	3	2
PF13489	Methyltransferase domain	6	5	6	1	3	0	5	5	1	1	5
PF03226	Yippee zinc-binding/DNA-binding /Mis18, centromere assembly	6	7	11	3	3	0	9	9	1	0	8
PF05116	Sucrose-6F-phosphate phosphohydrolase	6	4	6	0	0	0	6	4	0	0	3
PF03650	Uncharacterised protein family (UPF0041)	6	8	7	0	0	0	5	5	0	0	3
PF00984	UDP-glucose/GDP-mannose dehydrogenase family, central domain	6	4	4	0	0	0	5	5	0	0	4
PF01063	Aminotransferase class IV	6	9	10	2	1	1	9	4	0	1	8
PF02897	Prolyl oligopeptidase, N-terminal beta-propeller domain	6	3	5	0	0	0	4	3	0	0	3
PF01156	Inosine-uridine preferring nucleoside hydrolase	6	8	6	2	1	2	7	7	3	2	5
PF05705	Eukaryotic protein of unknown function (DUF829)	6	6	8	2	2	1	3	6	1	0	8
PF04515	Plasma-membrane choline transporter	6	4	8	0	0	0	7	4	0	0	6
PF07777	G-box binding protein MFMR	6	6	6	1	0	0	6	6	0	0	5
PF02772	S-adenosylmethionine synthetase, central domain	6	8	7	1	1	1	8	6	1	1	8
PF03007	Wax ester synthase-like Acyl-CoA acyltransferase domain	6	7	8	2	2	2	7	5	2	1	2
PF07734	F-box associated	5	5	5	3	1	0	5	4	2	3	5
PF00289	Carbamoyl-phosphate synthase L chain, N-terminal domain	5	6	5	0	0	1	4	6	1	1	4
PF12515	Ca2+-ATPase N terminal autoinhibitory domain	5	5	7	2	1	1	10	5	4	1	4
PF08718	Glycolipid transfer protein (GLTP)	5	7	7	0	2	1	5	5	0	1	4
PF07876	Stress responsive A/B Barrel Domain	5	3	5	1	0	0	3	5	1	0	3
PF00221	Aromatic amino acid lyase	5	4	7	0	2	1	6	5	0	1	6
PF13474	SnoaL-like domain	5	4	5	1	0	1	5	4	1	1	3
PF07650	KH domain	5	3	4	1	2	1	5	4	0	0	4
PF08458	Plant pleckstrin homology-like region	5	3	6	2	1	1	5	6	3	3	5
PF09261	Alpha mannosidase, middle domain	5	5	6	2	1	0	6	6	2	1	2
PF03463	eRF1 domain 1	5	3	3	1	0	0	5	3	1	0	3
PF06547	Protein of unknown function (DUF1117)	5	5	5	1	2	1	6	5	3	2	6
PF00133	tRNA synthetases class I (I, L, M and V)	5	3	5	4	4	4	4	5	2	3	4
PF02260	FATC domain	5	3	5	2	0	0	5	2	0	2	4
PF04937	Protein of unknown function (DUF 659)	5	3	14	3	3	4	6	10	5	4	3
PF01280	Ribosomal protein L19e	5	5	6	1	1	0	6	5	2	1	5
PF02259	FAT domain	5	4	6	1	2	1	6	6	2	3	4
PF08069	Ribosomal S13/S15 N-terminal domain	5	5	6	0	1	0	2	5	0	0	4
PF04588	Hypoxia induced protein conserved region	5	4	4	2	0	0	4	5	0	0	4
PF03556	Cullin binding	5	5	7	4	3	1	3	5	3	1	6
PF02788	Ribulose bisphosphate carboxylase large chain, N-terminal domain	5	6	4	6	5	4	3	1	0	0	9
PF01251	Ribosomal protein S7e	5	2	4	0	1	1	4	4	2	2	3
PF03952	Enolase, N-terminal domain	5	3	5	0	1	1	5	5	1	1	4
PF13180	PDZ domain	5	7	8	4	3	3	6	8	2	3	5
PF02933	Cell division protein 48 (CDC48), domain 2	5	6	5	2	1	0	5	3	2	1	3
PF05755	Rubber elongation factor protein (REF)	5	8	8	3	1	1	7	6	4	1	4
PF07524	Bromodomain associated	5	5	5	1	1	1	5	6	1	1	5
PF14438	Ataxin 2 SM domain	5	1	3	1	0	0	4	3	1	1	3
PF12624	N-terminal region of Chorein, a TM vesicle-mediated sorter	5	4	7	1	2	2	6	6	1	3	7
PF00503	G-protein alpha subunit	5	4	6	2	0	2	6	5	4	2	4
PF00311	Phosphoenolpyruvate carboxylase	5	5	6	2	2	1	5	4	1	1	5
PF06470	SMC proteins Flexible Hinge Domain	5	6	4	1	2	1	5	5	2	2	5
PF04061	ORMDL family	5	4	4	2	1	1	4	5	1	0	4
PF03732	Retrotransposon gag protein	5	4	0	4	8	0	0	0	0	0	0
PF14308	X-domain of DnaJ-containing	5	6	6	1	1	0	6	5	0	0	5
PF03647	Transmembrane proteins 14C	5	5	7	0	0	0	4	6	1	0	3
PF01777	Ribosomal L27e protein family	5	4	5	1	2	2	5	4	2	3	3
PF00281	Ribosomal protein L5	5	4	6	3	1	1	6	6	0	1	5
PF00687	Ribosomal protein L1p/L10e family	5	6	6	0	0	0	6	6	1	0	4
PF02881	SRP54-type protein, helical bundle domain	5	3	5	0	1	0	2	3	1	0	4
PF00928	Adaptor complexes medium subunit family	5	6	8	0	1	1	7	5	0	0	5
PF06068	TIP49 C-terminus	5	2	2	0	0	0	4	4	1	0	2
PF07897	Protein of unknown function (DUF1675)	5	5	5	1	0	0	4	3	0	0	3
PF04366	Family of unknown function (DUF500)	5	5	4	0	1	0	5	2	0	0	5
PF03764	Elongation factor G, domain IV	5	6	10	0	1	1	9	5	1	1	7
PF01326	Pyruvate phosphate dikinase, PEP/pyruvate binding domain	5	6	5	1	2	1	4	5	0	0	1
PF00584	SecE/Sec61-gamma subunits of protein translocation complex	5	5	5	2	0	1	4	5	2	0	3
PF01676	Metalloenzyme superfamily	5	5	5	1	1	0	3	4	1	0	1
PF04819	Family of unknown function (DUF716)	5	6	9	2	1	0	7	6	3	2	4
PF12848	ABC transporter	5	3	2	1	1	1	3	3	0	1	4
PF00312	Ribosomal protein S15	5	5	10	0	1	1	4	7	0	0	4
PF00264	Common central domain of tyrosinase	5	3	6	1	2	1	7	5	2	3	5
PF00274	Fructose-bisphosphate aldolase class-I	5	7	8	0	1	2	6	6	2	3	6
PF01113	Dihydrodipicolinate reductase, N-terminus	5	3	3	2	0	0	3	3	1	1	2
PF01929	Ribosomal protein L14	5	2	6	2	2	0	10	13	2	2	4
PF04185	Phosphoesterase family	5	4	6	1	0	1	5	4	2	0	3
PF07058	Myosin II heavy chain-like	5	5	6	1	0	0	6	6	1	0	5
PF13963	Transposase-associated domain	5	1	2	1	3	2	0	0	0	0	0
PF13640	2OG-Fe(II) oxygenase superfamily	5	3	5	0	1	0	3	5	1	1	4
PF03660	PHF5-like protein	5	3	4	0	0	0	4	3	1	1	3
PF07821	Alpha-amylase C-terminal beta-sheet domain	5	7	5	4	0	1	8	5	1	0	6
PF01583	Adenylylsulphate kinase	5	3	4	1	1	0	5	5	1	0	3
PF06273	Plant specific eukaryotic initiation factor 4B	5	3	3	1	1	1	5	4	0	1	2
PF00416	Ribosomal protein S13/S18	5	4	6	2	3	0	6	5	1	0	5
PF01749	Importin beta binding domain	5	10	8	4	2	4	7	8	5	4	5
PF00285	Citrate synthase	5	2	5	0	0	0	3	4	0	1	4
PF06596	Photosystem II reaction centre X protein (PsbX)	5	3	4	0	0	0	5	5	0	0	4
PF03364	Polyketide cyclase / dehydrase and lipid transport	5	6	6	0	1	0	5	6	2	0	3
PF05266	Protein of unknown function (DUF724)	5	2	5	0	2	0	5	4	1	1	2
PF01564	Spermine/spermidine synthase	5	3	3	0	1	0	4	3	2	0	3
PF01849	NAC domain	5	7	7	0	1	0	6	5	0	1	5
PF03399	SAC3/GANP/Nin1/mts3/eIF-3 p25 family	5	4	4	1	2	1	4	4	2	2	1
PF01988	VIT family	5	3	7	0	0	2	5	5	1	1	3
PF04997	RNA polymerase Rpb1, domain 1	5	3	3	2	0	1	2	4	1	0	3
PF02737	3-hydroxyacyl-CoA dehydrogenase, NAD binding domain	5	4	6	0	0	1	5	4	3	0	4
PF01282	Ribosomal protein S24e	5	2	4	0	0	0	5	5	1	0	4
PF05703	Auxin canalisation	5	3	7	3	0	1	7	6	2	2	6
PF03819	MazG nucleotide pyrophosphohydrolase domain	5	4	5	0	0	0	5	4	0	0	5
PF01255	Putative undecaprenyl diphosphate synthase	5	5	7	1	0	0	6	5	0	0	6
PF14523	Syntaxin-like protein	5	4	9	1	0	0	6	4	1	1	5
PF14559	Tetratricopeptide repeat	5	5	2	0	0	0	4	4	0	1	2
PF10539	Development and cell death domain	5	5	9	2	2	0	6	10	3	0	4
PF00205	Thiamine pyrophosphate enzyme, central domain	5	3	8	0	1	1	5	6	0	0	5
PF01936	NYN domain	5	4	5	1	0	2	4	4	3	3	4
PF03009	Glycerophosphoryl diester phosphodiesterase family	5	4	7	2	1	1	6	6	2	2	6
PF08267	Cobalamin-independent synthase, N-terminal domain	5	6	5	0	0	0	6	6	0	0	2
PF03767	HAD superfamily, subfamily IIIB (Acid phosphatase)	5	6	6	1	2	1	5	7	1	1	7
PF13850	Endoplasmic Reticulum-Golgi Intermediate Compartment (ERGIC)	5	5	8	0	1	0	7	7	0	0	7
PF02880	Phosphoglucomutase/phosphomannomutase, alpha/beta/alpha domain III	5	4	6	2	1	2	4	6	2	3	4
PF02622	Uncharacterized ACR, COG1678	5	3	5	1	0	0	4	4	0	0	3
PF02096	60Kd inner membrane protein	5	5	6	3	1	1	4	5	3	2	4
PF01965	DJ-1/PfpI family	5	6	5	1	2	1	5	4	0	1	4
PF03465	eRF1 domain 3	5	3	3	1	0	0	4	3	0	0	3
PF14624	VWA / Hh protein intein-like	5	5	1	1	2	1	5	5	0	1	5
PF13266	Protein of unknown function (DUF4057)	5	4	4	1	0	0	4	4	0	0	5
PF02194	PXA domain	5	5	5	1	0	0	3	5	1	0	3
PF12315	Protein of unknown function (DUF3633)	5	2	3	0	0	0	4	3	0	0	4
PF13867	Sin3 binding region of histone deacetylase complex subunit SAP30	5	6	6	1	0	0	5	6	1	1	5
PF12214	Cell cycle regulated microtubule associated protein	5	6	5	1	1	1	4	4	1	1	5
PF08446	PAS fold	5	4	4	1	2	1	3	5	1	1	4
PF13249	Prenyltransferase-like	5	3	5	1	3	2	3	5	1	2	3
PF02953	Tim10/DDP family zinc finger	5	5	6	0	1	0	5	5	0	0	7
PF03919	mRNA capping enzyme, C-terminal domain	5	2	4	2	0	0	3	3	1	1	3
PF02214	BTB/POZ domain	5	7	6	1	0	0	5	4	1	1	4
PF01315	Aldehyde oxidase and xanthine dehydrogenase, a/b hammerhead domain	5	4	5	4	1	2	3	5	2	1	4
PF01803	LIM-domain binding protein	5	4	6	0	1	0	5	6	0	1	4
PF03450	CO dehydrogenase flavoprotein C-terminal domain	5	6	5	5	1	2	3	5	2	1	4
PF04389	Peptidase family M28	5	4	3	1	2	0	3	2	0	2	3
PF14377	Domain of unknown function (DUF4414)	5	4	4	1	2	0	3	3	0	0	4
PF07725	Leucine Rich Repeat	5	5	2	3	1	2	0	2	2	2	1
PF13832	PHD-zinc-finger like domain	5	8	8	2	1	0	8	7	2	3	4
PF01432	Peptidase family M3	5	2	4	0	1	0	4	3	1	2	4
PF00573	Ribosomal protein L4/L1 family	5	5	6	1	1	0	6	5	0	0	6
PF00258	Flavodoxin	5	4	5	0	1	0	4	6	0	1	3
PF05173	Dihydrodipicolinate reductase, C-terminus	5	3	3	2	0	0	3	3	1	1	2
PF01008	Initiation factor 2 subunit family	5	3	6	0	0	0	4	6	0	1	4
PF00297	Ribosomal protein L3	5	6	7	0	1	0	5	4	1	1	6
PF02005	N2,N2-dimethylguanosine tRNA methyltransferase	5	3	3	1	0	0	3	3	0	0	2
PF02803	Thiolase, C-terminal domain	5	5	5	0	0	0	3	5	0	0	3
PF03248	Rer1 family	5	6	7	3	1	0	6	5	0	1	5
PF04893	Yip1 domain	5	7	10	1	1	0	7	8	1	1	6
PF01873	Domain found in IF2B/IF5	5	5	5	0	0	0	3	4	0	0	4
PF08797	HIRAN domain	5	4	5	0	1	1	4	4	1	1	3
PF04511	Der1-like family	5	5	5	0	0	0	2	3	0	0	4
PF12638	Staygreen protein	5	2	3	0	1	1	3	3	1	1	1
PF00941	FAD binding domain in molybdopterin dehydrogenase	5	5	5	4	1	2	3	5	2	1	4
PF02786	Carbamoyl-phosphate synthase L chain, ATP binding domain	5	6	5	0	0	1	4	6	1	1	4
PF07744	SPOC domain	5	5	6	3	2	2	6	6	2	2	4
PF11331	Protein of unknown function (DUF3133)	5	6	7	0	0	0	7	4	0	0	4
PF06830	Root cap	5	6	6	2	2	2	3	5	1	1	5
PF01717	Cobalamin-independent synthase, Catalytic domain	5	5	5	0	0	0	6	6	0	0	2
PF02879	Phosphoglucomutase/phosphomannomutase, alpha/beta/alpha domain II	5	3	6	2	1	2	4	6	2	3	4
PF06521	PAR1 protein	5	6	7	0	0	0	5	6	1	0	4
PF04724	Glycosyltransferase family 17	5	6	6	1	1	0	5	4	0	0	3
PF13579	Glycosyl transferase 4-like domain	5	4	7	1	1	0	5	6	2	1	4
PF07123	Photosystem II reaction centre W protein (PsbW)	5	3	4	1	1	1	4	2	1	1	3
PF05057	Putative serine esterase (DUF676)	5	7	9	0	0	0	8	8	0	1	6
PF08477	Miro-like protein	5	6	8	1	0	1	4	9	0	0	6
PF04193	PQ loop repeat	5	5	4	1	0	0	3	3	0	2	4
PF03059	Nicotianamine synthase protein	5	5	5	1	1	0	5	3	0	0	4
PF03595	Voltage-dependent anion channel	5	8	8	2	0	0	6	8	0	0	6
PF02996	Prefoldin subunit	5	5	4	1	3	1	3	4	2	1	1
PF02463	RecF/RecN/SMC N terminal domain	5	7	5	1	2	1	6	7	1	2	7
PF02431	Chalcone-flavanone isomerase	5	5	5	0	1	0	5	6	1	0	2
PF08235	LNS2 (Lipin/Ned1/Smp2)	5	4	5	1	2	2	5	4	3	2	5
PF04774	Hyaluronan / mRNA binding family	5	3	5	1	1	0	4	2	0	0	4
PF00736	EF-1 guanine nucleotide exchange domain	5	2	4	1	1	0	2	3	0	0	3
PF00800	Prephenate dehydratase	5	6	5	3	0	0	4	5	1	0	5
PF00752	XPG N-terminal domain	5	6	9	1	2	3	5	8	1	2	5
PF01439	Metallothionein	5	4	3	1	1	0	4	2	0	0	3
PF01281	Ribosomal protein L9, N-terminal domain	5	2	2	0	1	0	7	3	0	1	1
PF01177	Asp/Glu/Hydantoin racemase	5	3	4	1	1	2	4	3	1	1	3
PF00262	Calreticulin family	5	7	10	1	1	1	9	9	0	1	8
PF04572	Alpha 1,4-glycosyltransferase conserved region	5	6	6	1	0	0	6	5	1	0	5
PF00108	Thiolase, N-terminal domain	5	5	5	0	0	0	3	5	0	0	3
PF01027	Inhibitor of apoptosis-promoting Bax1	5	8	7	2	1	0	10	7	0	0	9
PF00343	Carbohydrate phosphorylase	5	4	2	1	1	0	4	3	0	0	2
PF05670	Domain of unknown function (DUF814)	5	2	5	0	1	0	4	5	0	0	3
PF01040	UbiA prenyltransferase family	5	5	7	0	1	0	6	4	1	1	6
PF01798	Putative snoRNA binding domain	5	4	6	1	0	0	5	6	0	0	5
PF08060	NOSIC (NUC001) domain	5	5	6	1	0	0	5	6	0	0	5
PF00733	Asparagine synthase	5	6	6	0	0	0	5	7	0	0	7
PF12579	Protein of unknown function (DUF3755)	5	7	7	1	0	0	9	8	2	3	6
PF00382	Transcription factor TFIIB repeat	5	6	5	2	0	1	5	6	1	1	6
PF04884	Vitamin B6 photo-protection and homoeostasis	5	3	5	1	0	1	6	6	1	1	2
PF02738	Molybdopterin-binding domain of aldehyde dehydrogenase	5	4	5	4	1	2	3	5	2	1	4
PF06454	Protein of unknown function (DUF1084)	5	4	8	0	1	2	6	6	2	2	6
PF01148	Cytidylyltransferase family	5	8	7	0	0	0	3	5	0	0	3
PF01092	Ribosomal protein S6e	5	3	5	1	1	1	6	6	1	1	3
PF13360	PQQ-like domain	5	3	3	0	1	0	3	1	1	0	4
PF05634	APO RNA-binding	4	4	5	2	0	1	4	5	0	0	4
PF01189	NOL1/NOP2/sun family	4	2	4	0	0	0	5	3	0	0	2
PF03386	Early nodulin 93 ENOD93 protein	4	6	6	0	0	0	4	3	0	0	3
PF04438	HIT zinc finger	4	1	8	0	0	0	5	4	0	0	5
PF00875	DNA photolyase	4	4	8	2	1	0	8	8	2	2	6
PF00581	Rhodanese-like domain	4	7	8	0	1	2	10	7	1	2	6
PF04003	Dip2/Utp12 Family	4	3	4	0	1	0	4	4	1	0	4
PF14833	NAD-binding of NADP-dependent 3-hydroxyisobutyrate dehydrogenase	4	3	6	2	1	0	5	4	1	1	5
PF01018	GTP1/OBG	4	2	2	0	0	0	3	3	0	0	3
PF01990	ATP synthase (F/14-kDa) subunit	4	2	3	1	0	0	3	3	0	0	1
PF08212	Lipocalin-like domain	4	3	3	1	0	0	3	2	0	0	2
PF03033	Glycosyltransferase family 28 N-terminal domain	4	4	5	1	0	0	5	5	0	0	3
PF01150	GDA1/CD39 (nucleoside phosphatase) family	4	5	6	1	1	0	4	5	1	0	2
PF01176	Translation initiation factor 1A / IF-1	4	6	7	0	0	1	5	5	1	1	5
PF07019	Rab5-interacting protein (Rab5ip)	4	4	5	1	1	0	4	3	1	1	2
PF06628	Catalase-related immune-responsive	4	2	3	0	0	0	2	2	0	0	2
PF01920	Prefoldin subunit	4	6	7	2	4	1	3	4	2	2	6
PF03114	BAR domain	4	2	8	0	0	1	7	6	2	2	4
PF02837	Glycosyl hydrolases family 2, sugar binding domain	4	1	2	0	0	0	2	2	0	0	1
PF07738	Sad1 / UNC-like C-terminal	4	3	4	0	0	0	4	4	0	0	2
PF10374	Telomerase activating protein Est1	4	4	5	0	1	0	4	4	0	0	1
PF07529	HSA	4	3	3	0	0	1	2	3	0	0	1
PF13086	AAA domain	4	4	6	1	2	0	4	5	0	0	3
PF01070	FMN-dependent dehydrogenase	4	6	7	1	2	2	7	6	1	2	3
PF05153	Family of unknown function (DUF706)	4	4	6	1	0	0	3	5	0	1	5
PF08156	NOP5NT (NUC127) domain	4	5	5	1	0	0	4	5	0	0	5
PF13540	Regulator of chromosome condensation (RCC1) repeat	4	8	3	2	0	0	5	4	2	0	5
PF02325	YGGT family	4	4	2	2	2	1	3	3	1	2	2
PF01348	Type II intron maturase	4	4	0	2	1	0	1	0	1	1	0
PF06094	AIG2-like family	4	4	3	1	0	0	4	4	0	0	4
PF04078	Cell differentiation family, Rcd1-like	4	4	5	1	0	1	5	3	0	0	2
PF13668	Ferritin-like domain	4	4	5	1	0	1	6	4	3	3	5
PF14551	MCM N-terminal domain	4	4	5	0	0	0	5	5	0	1	7
PF00827	Ribosomal L15	4	5	5	0	2	0	4	6	0	0	1
PF04928	Poly(A) polymerase central domain	4	6	6	1	0	0	4	5	0	0	2
PF03368	Dicer dimerisation domain	4	4	5	2	3	1	3	5	3	1	2
PF01799	[2Fe-2S] binding domain	4	5	5	4	0	2	4	5	2	1	4
PF00271	Helicase conserved C-terminal domain	4	3	5	0	0	0	6	5	1	0	5
PF01814	Hemerythrin HHE cation binding domain	4	4	3	1	1	1	4	3	1	1	4
PF01086	Clathrin light chain	4	3	4	0	1	0	4	4	0	0	3
PF00154	recA bacterial DNA recombination protein	4	4	4	2	1	1	4	4	1	1	3
PF02265	S1/P1 Nuclease	4	4	4	1	1	1	3	5	0	0	2
PF02681	Divergent PAP2 family	4	4	5	0	0	0	5	4	1	0	2
PF00396	Granulin	4	5	4	1	1	0	6	6	0	2	5
PF08534	Redoxin	4	4	5	2	2	1	4	5	2	1	3
PF10369	Small subunit of acetolactate synthase	4	4	2	0	0	0	3	2	1	1	3
PF07719	Tetratricopeptide repeat	4	4	6	0	0	0	5	4	0	0	5
PF00210	Ferritin-like domain	4	2	4	1	0	1	4	5	0	0	4
PF04427	Brix domain	4	4	5	1	2	2	3	3	1	2	2
PF01195	Peptidyl-tRNA hydrolase	4	2	4	0	2	1	3	3	1	1	1
PF14566	Inositol hexakisphosphate	4	2	3	1	2	1	2	3	1	1	3
PF07986	Tubulin binding cofactor C	4	5	5	2	2	1	3	2	0	1	3
PF00565	Staphylococcal nuclease homologue	4	6	7	1	1	1	4	7	3	0	5
PF04488	Glycosyltransferase sugar-binding region containing DXD motif	4	6	6	1	0	0	6	5	1	0	5
PF09353	Domain of unknown function (DUF1995)	4	4	4	1	0	0	4	4	0	0	3
PF08501	Shikimate dehydrogenase substrate binding domain	4	4	4	2	1	1	3	3	2	1	3
PF14635	Helix-hairpin-helix motif	4	2	2	3	0	0	3	2	1	0	1
PF07521	RNA-metabolising metallo-beta-lactamase	4	3	4	1	1	0	3	2	0	0	3
PF00425	chorismate binding enzyme	4	5	4	1	1	1	4	4	0	1	4
PF00223	Photosystem I psaA/psaB protein	4	2	1	6	5	1	0	0	0	0	6
PF02263	Guanylate-binding protein, N-terminal domain	4	3	4	3	2	1	4	4	1	1	2
PF08646	Replication factor-A C terminal domain	4	5	4	1	1	2	4	3	1	1	3
PF11816	Domain of unknown function (DUF3337)	4	4	4	0	0	0	3	4	1	1	2
PF03348	Serine incorporator (Serinc)	4	3	6	1	3	1	5	6	2	1	6
PF03099	Biotin/lipoate A/B protein ligase family	4	3	2	0	0	0	3	4	1	0	2
PF09478	Carbohydrate binding domain CBM49	4	1	2	0	2	0	3	4	0	0	4
PF07498	Rho termination factor, N-terminal domain	4	4	4	0	0	0	4	3	0	0	4
PF14749	Acyl-coenzyme A oxidase N-terminal	4	2	3	0	0	1	2	3	0	1	2
PF05899	Protein of unknown function (DUF861)	4	5	7	0	0	2	4	4	1	1	5
PF10839	Protein of unknown function (DUF2647)	4	0	0	3	2	0	0	0	0	0	1
PF01331	mRNA capping enzyme, catalytic domain	4	1	4	2	0	0	3	3	1	1	4
PF01151	GNS1/SUR4 family	4	6	7	3	1	0	6	6	1	0	7
PF01713	Smr domain	4	2	3	0	1	0	3	2	0	0	2
PF01641	SelR domain	4	3	3	0	0	0	4	3	0	1	3
PF07723	Leucine Rich Repeat	4	2	5	4	4	2	2	1	1	2	2
PF05176	ATP10 protein	4	2	1	3	1	0	3	1	2	0	2
PF07973	Threonyl and Alanyl tRNA synthetase second additional domain	4	3	5	0	1	1	4	3	0	0	3
PF02403	Seryl-tRNA synthetase N-terminal domain	4	2	2	0	0	0	2	2	0	0	2
PF12498	Basic leucine-zipper C terminal	4	2	5	1	0	3	5	4	3	2	4
PF00385	Chromo (CHRromatin Organisation MOdifier) domain	4	5	8	2	0	1	8	9	1	2	8
PF04109	Autophagy protein Apg9	4	3	2	0	0	0	1	2	1	0	1
PF04212	MIT (microtubule interacting and transport) domain	4	4	3	1	1	0	5	4	1	0	2
PF10602	26S proteasome subunit RPN7	4	4	5	1	1	1	3	3	1	1	4
PF13831	PHD-finger	4	6	7	2	1	0	7	6	2	3	4
PF07837	Formiminotransferase domain, N-terminal subdomain	4	2	1	0	0	0	2	2	0	0	1
PF00831	Ribosomal L29 protein	4	6	6	0	0	0	4	5	0	0	4
PF01433	Peptidase family M1	4	3	5	3	2	1	4	5	2	1	3
PF12706	Beta-lactamase superfamily domain	4	1	1	0	0	0	1	1	0	0	1
PF05633	Protein of unknown function (DUF793)	4	4	5	0	0	1	4	6	1	0	2
PF00749	tRNA synthetases class I (E and Q), catalytic domain	4	3	4	1	1	1	3	4	0	0	3
PF06376	Protein of unknown function (DUF1070)	4	7	11	4	1	0	9	9	2	0	8
PF05879	Root hair defective 3 GTP-binding protein (RHD3)	4	4	5	3	0	0	5	6	0	0	4
PF01106	NifU-like domain	4	4	5	1	0	0	5	3	0	0	2
PF05056	Protein of unknown function (DUF674)	4	8	14	4	3	10	6	11	6	6	6
PF13959	Domain of unknown function (DUF4217)	4	5	5	0	0	0	5	4	0	0	2
PF03152	Ubiquitin fusion degradation protein UFD1	4	4	5	3	4	2	3	3	1	0	5
PF12041	Transcriptional regulator DELLA protein N terminal	4	4	3	1	1	1	5	2	1	1	3
PF01697	Glycosyltransferase family 92	4	2	6	0	1	1	4	3	1	1	3
PF10950	Protein of unknown function (DUF2775)	4	2	4	2	2	2	2	4	0	0	2
PF01118	Semialdehyde dehydrogenase, NAD binding domain	4	3	3	0	0	0	2	2	0	0	2
PF01169	Uncharacterized protein family UPF0016	4	4	6	2	1	0	5	3	0	0	3
PF00883	Cytosol aminopeptidase family, catalytic domain	4	3	3	2	0	1	3	4	1	2	2
PF07228	Stage II sporulation protein E (SpoIIE)	4	3	7	1	1	1	5	7	2	1	1
PF03725	3' exoribonuclease family, domain 2	4	7	6	0	0	0	6	7	0	1	6
PF13883	Pyridoxamine 5'-phosphate oxidase	4	1	3	1	2	2	4	4	2	2	3
PF02774	Semialdehyde dehydrogenase, dimerisation domain	4	2	3	0	0	0	2	2	0	0	2
PF07798	Protein of unknown function (DUF1640)	4	3	2	1	2	2	3	3	3	3	2
PF04134	Protein of unknown function, DUF393	4	2	3	1	1	1	1	3	1	1	2
PF00448	SRP54-type protein, GTPase domain	4	3	5	0	0	0	2	3	1	0	4
PF03178	CPSF A subunit region	4	4	5	1	0	0	4	4	0	0	3
PF14306	PUA-like domain	4	3	3	2	2	2	3	3	3	1	3
PF05687	Plant protein of unknown function (DUF822)	4	8	9	3	0	1	9	6	4	2	5
PF03876	SHS2 domain found in N terminus of Rpb7p/Rpc25p/MJ0397	4	3	4	0	1	0	4	3	0	1	4
PF08523	Multiprotein bridging factor 1	4	3	4	2	1	1	3	4	1	1	2
PF01096	Transcription factor S-II (TFIIS)	4	7	7	1	0	0	6	6	0	0	6
PF00352	Transcription factor TFIID (or TATA-binding protein, TBP)	4	2	3	0	1	0	3	3	0	1	1
PF02878	Phosphoglucomutase/phosphomannomutase, alpha/beta/alpha domain I	4	3	5	2	1	1	4	5	1	2	3
PF00334	Nucleoside diphosphate kinase	4	5	6	1	0	0	5	4	0	0	3
PF08214	Histone acetylation protein	4	1	5	1	0	1	3	4	3	2	2
PF12907	Zinc-binding	4	3	5	0	0	0	5	3	1	1	6
PF05004	Interferon-related developmental regulator (IFRD)	4	4	4	0	0	0	3	3	0	0	5
PF14844	PH domain associated with Beige/BEACH	4	5	5	3	1	0	4	4	0	0	2
PF02383	SacI homology domain	4	3	4	1	1	1	2	2	1	2	2
PF01436	NHL repeat	4	3	4	1	1	0	4	4	1	0	2
PF14826	FACT complex subunit SPT16 N-terminal lobe domain	4	1	3	2	0	0	3	3	0	0	2
PF00231	ATP synthase	4	2	6	1	1	0	4	3	0	0	5
PF02151	UvrB/uvrC motif	4	4	3	3	1	1	2	2	1	1	1
PF02845	CUE domain	4	4	8	1	2	0	5	8	0	1	4
PF06733	DEAD_2	4	4	5	1	2	0	3	5	1	2	3
PF02230	Phospholipase/Carboxylesterase	4	7	5	3	1	0	7	6	1	1	5
PF00639	PPIC-type PPIASE domain	4	3	4	0	0	0	3	4	0	1	2
PF01202	Shikimate kinase	4	3	5	1	0	0	3	3	0	0	2
PF13966	zinc-binding in reverse transcriptase	4	11	5	15	15	4	0	0	0	0	0
PF00857	Isochorismatase family	4	5	5	2	1	1	4	5	2	2	2
PF13302	Acetyltransferase (GNAT) domain	4	5	4	0	0	0	5	5	0	0	4
PF05514	HR-like lesion-inducing	4	4	5	0	0	0	4	5	0	0	4
PF00849	RNA pseudouridylate synthase	4	1	6	1	1	0	3	5	1	2	5
PF04667	cAMP-regulated phosphoprotein/endosulfine conserved region	4	4	5	0	1	0	4	3	0	0	5
PF10172	Det1 complexing ubiquitin ligase	4	2	5	2	0	0	3	3	0	0	2
PF12662	Complement Clr-like EGF-like	4	3	4	0	1	0	4	4	0	0	4
PF08442	ATP-grasp domain	4	5	5	0	0	0	4	4	0	0	2
PF01165	Ribosomal protein S21	4	4	3	0	0	0	4	4	0	0	3
PF03656	Pam16	4	3	2	1	0	0	1	2	1	0	3
PF13344	Haloacid dehalogenase-like hydrolase	4	3	3	1	0	0	4	3	0	0	1
PF13307	Helicase C-terminal domain	4	4	5	1	2	0	4	5	1	2	3
PF12490	Breast carcinoma amplified sequence 3	4	4	5	0	0	1	4	5	0	0	4
PF05605	Drought induced 19 protein (Di19), zinc-binding	4	5	8	0	1	0	7	7	2	1	5
PF01198	Ribosomal protein L31e	4	5	3	0	1	0	2	2	0	0	4
PF04142	Nucleotide-sugar transporter	4	5	9	1	2	0	5	5	1	0	5
PF04791	LMBR1-like membrane protein	4	1	5	0	1	0	3	2	0	1	2
PF08211	Cytidine and deoxycytidylate deaminase zinc-binding region	4	3	3	1	0	0	2	3	1	0	2
PF01775	Ribosomal L18ae/LX protein domain	4	4	6	0	0	0	3	5	2	0	2
PF08264	Anticodon-binding domain of tRNA	4	7	10	6	6	6	7	5	4	4	6
PF05008	Vesicle transport v-SNARE protein N-terminus	4	4	5	0	1	0	4	4	0	0	4
PF03441	FAD binding domain of DNA photolyase	4	4	6	2	1	0	7	5	2	2	4
PF08544	GHMP kinases C terminal	4	3	4	1	2	1	2	3	0	3	3
PF12734	Cysteine-rich TM module stress tolerance	4	6	11	0	0	0	5	6	1	0	5
PF04824	Conserved region of Rad21 / Rec8 like protein	4	2	6	2	1	1	5	5	0	1	3
PF01182	Glucosamine-6-phosphate isomerases/6-phosphogluconolactonase	4	1	3	1	0	0	3	2	0	0	4
PF01381	Helix-turn-helix	4	3	4	2	1	1	3	4	1	1	2
PF00867	XPG I-region	4	5	7	1	1	1	5	6	1	1	5
PF03959	Serine hydrolase (FSH1)	4	4	4	0	0	0	3	3	0	0	4
PF12056	Protein of unknown function (DUF3537)	4	4	6	0	1	0	5	5	0	0	4
PF02359	Cell division protein 48 (CDC48), N-terminal domain	4	3	4	2	1	0	4	3	2	1	4
PF05753	Translocon-associated protein beta (TRAPB)	4	4	3	2	3	0	4	4	2	0	3
PF03092	BT1 family	4	6	10	1	1	1	6	8	2	2	6
PF00673	ribosomal L5P family C-terminus	4	5	6	1	1	1	6	6	0	1	5
PF01588	Putative tRNA binding domain	4	3	3	0	0	0	3	2	0	0	3
PF01844	HNH endonuclease	4	4	5	2	1	1	4	3	1	1	3
PF04565	RNA polymerase Rpb2, domain 3	4	6	5	1	4	3	4	5	0	1	7
PF01158	Ribosomal protein L36e	4	4	4	0	0	0	4	4	0	0	3
PF02922	Carbohydrate-binding module 48 (Isoamylase N-terminal domain)	4	4	5	1	1	0	6	5	1	0	4
PF13513	HEAT-like repeat	4	8	9	1	0	4	9	8	0	2	6
PF00667	FAD binding domain	4	4	4	0	1	0	4	5	0	1	2
PF04080	Per1-like	4	3	4	0	0	0	4	3	0	1	2
PF01652	Eukaryotic initiation factor 4E	4	3	4	1	0	0	3	4	0	0	3
PF13975	gag-polyprotein putative aspartyl protease	4	0	1	2	3	1	0	0	0	0	0
PF03029	Conserved hypothetical ATP binding protein	4	4	3	0	0	0	3	3	1	0	3
PF10354	Domain of unknown function (DUF2431)	4	3	5	1	1	0	3	3	0	1	2
PF01722	BolA-like protein	4	4	4	1	1	0	4	3	0	1	3
PF05694	56kDa selenium binding protein (SBP56)	4	3	4	0	0	1	4	5	0	1	4
PF01975	Survival protein SurE	4	4	5	1	0	1	5	2	1	0	3
PF08245	Mur ligase middle domain	4	5	6	2	1	1	5	5	2	1	5
PF00080	Copper/zinc superoxide dismutase (SODC)	4	5	3	1	0	0	4	4	1	1	3
PF04607	Region found in RelA / SpoT proteins	4	6	6	1	1	1	4	5	1	2	4
PF14593	PH domain	4	2	2	1	2	1	2	2	2	2	4
PF09405	CASC3/Barentsz eIF4AIII binding	4	2	3	0	0	0	3	4	0	0	3
PF06697	Protein of unknown function (DUF1191)	4	5	6	1	1	2	6	6	1	3	6
PF06418	CTP synthase N-terminus	4	3	4	1	1	1	5	4	0	1	4
PF03104	DNA polymerase family B, exonuclease domain	4	1	2	0	0	0	2	3	0	0	3
PF08030	Ferric reductase NAD binding domain	4	4	5	0	0	0	5	2	0	0	4
PF06708	Protein of unknown function (DUF1195)	4	3	4	0	0	0	2	3	1	0	2
PF07500	Transcription factor S-II (TFIIS), central domain	4	4	4	0	0	0	4	4	0	0	3
PF00145	C-5 cytosine-specific DNA methylase	4	4	6	2	4	1	4	4	1	2	4
PF02789	Cytosol aminopeptidase family, N-terminal domain	4	3	2	2	0	1	3	3	1	1	3
PF09366	Protein of unknown function (DUF1997)	4	3	2	2	0	0	2	2	0	1	2
PF01015	Ribosomal S3Ae family	4	3	3	1	1	1	5	4	1	1	3
PF00136	DNA polymerase family B	4	2	3	0	0	0	2	3	0	0	4
PF06426	Serine acetyltransferase, N-terminal	4	4	4	0	0	0	4	3	0	0	3
PF01571	Aminomethyltransferase folate-binding domain	4	4	4	0	0	0	3	5	0	0	5
PF07479	NAD-dependent glycerol-3-phosphate dehydrogenase C-terminus	4	3	5	0	0	0	5	4	0	0	4
PF10373	Est1 DNA/RNA binding domain	4	4	5	0	1	0	3	4	0	0	1
PF07223	Protein of unknown function (DUF1421)	4	4	4	0	0	0	3	3	0	1	2
PF06957	Coatomer (COPI) alpha subunit C-terminus	4	4	4	1	1	1	5	5	0	0	5
PF04979	Protein phosphatase inhibitor 2 (IPP-2)	4	4	3	1	0	0	2	2	1	2	4
PF03619	Organic solute transporter Ostalpha	4	6	9	3	2	2	7	8	3	4	6
PF01778	Ribosomal L28e protein family	4	5	8	1	2	0	5	8	0	0	4
PF05562	Cold acclimation protein WCOR413	4	3	4	0	0	0	4	3	0	0	0
PF14204	Ribosomal L18 C-terminal region	4	4	4	2	1	3	4	5	0	3	5
PF12763	Cytoskeletal-regulatory complex EF hand	4	3	4	0	3	2	4	2	1	1	4
PF02341	RbcX protein	4	1	2	0	1	0	2	3	0	2	3
PF01399	PCI domain	4	8	10	3	2	2	6	5	0	0	4
PF14604	Variant SH3 domain	4	2	5	0	1	0	4	4	0	0	2
PF00113	Enolase, C-terminal TIM barrel domain	4	2	5	0	1	1	4	4	1	1	4
PF10609	ParA/MinD ATPase like	4	2	3	0	0	0	3	1	0	0	1
PF11833	Protein of unknown function (DUF3353)	4	2	3	0	0	0	4	1	0	0	4
PF05030	SSXT protein (N-terminal region)	4	4	5	1	1	0	4	4	0	0	3
PF12895	Anaphase-promoting complex, cyclosome, subunit 3	4	3	4	3	2	2	5	5	2	1	3
PF09409	PUB domain	4	3	5	1	1	1	4	5	1	1	4
PF00355	Rieske [2Fe-2S] domain	4	8	7	0	2	2	5	7	0	1	6
PF07687	Peptidase dimerisation domain	4	5	10	2	1	2	6	6	2	2	6
PF00686	Starch binding domain	4	5	6	0	1	2	5	5	2	1	5
PF10475	Protein of unknown function N-terminal domain (DUF2450)	4	3	2	0	0	1	2	2	1	1	1
PF04727	ELMO/CED-12 family	4	4	7	0	2	0	5	5	0	1	3
PF00400	WD domain, G-beta repeat	4	3	2	0	1	0	2	2	0	0	1
PF14938	Soluble NSF attachment protein, SNAP	4	4	3	0	1	0	4	5	0	0	5
PF03868	Ribosomal protein L6, N-terminal domain	4	4	4	1	2	2	4	4	1	2	5
PF03896	Translocon-associated protein (TRAP), alpha subunit	4	3	2	0	0	0	2	4	0	0	4
PF15346	Arginine and glutamate-rich 1	4	3	3	1	0	0	3	2	0	0	2
PF00034	Cytochrome c	4	3	2	1	0	0	3	1	0	0	4
PF01294	Ribosomal protein L13e	4	4	4	0	0	0	4	3	0	0	3
PF05834	Lycopene cyclase protein	4	4	4	1	2	1	4	3	2	2	3
PF08669	Glycine cleavage T-protein C-terminal barrel domain	4	3	4	0	0	0	2	3	0	0	4
PF02785	Biotin carboxylase C-terminal domain	4	5	4	0	0	0	4	5	0	0	2
PF06101	Plant protein of unknown function (DUF946)	4	6	7	1	0	0	6	5	0	0	4
PF01733	Nucleoside transporter	4	4	4	0	0	1	4	8	1	0	3
PF03982	Diacylglycerol acyltransferase	4	4	3	0	1	0	3	3	0	0	2
PF04898	Glutamate synthase central domain	3	1	2	0	2	2	1	2	1	1	1
PF05362	Lon protease (S16) C-terminal proteolytic domain	3	2	4	1	1	0	4	4	0	1	4
PF10914	Protein of unknown function (DUF2781)	3	3	4	0	0	0	3	3	0	0	2
PF00855	PWWP domain	3	5	7	2	2	1	5	5	2	3	5
PF05182	Fip1 motif	3	3	3	0	0	1	3	2	1	1	5
PF01163	RIO1 family	3	1	2	0	0	0	1	2	0	0	2
PF02297	Cytochrome oxidase c subunit VIb	3	4	6	1	2	1	4	5	2	1	5
PF01264	Chorismate synthase	3	1	3	0	0	0	3	1	0	0	2
PF08154	NLE (NUC135) domain	3	2	2	2	0	0	2	2	2	0	2
PF05191	Adenylate kinase, active site lid	3	3	4	1	1	1	4	3	0	1	1
PF02219	Methylenetetrahydrofolate reductase	3	1	2	0	0	0	2	1	1	0	1
PF03350	Uncharacterized protein family, UPF0114	3	2	3	0	0	0	2	3	0	0	3
PF15628	RRM in Demeter	3	3	4	0	0	0	4	2	0	0	3
PF03404	Mo-co oxidoreductase dimerisation domain	3	5	5	1	1	0	5	5	0	0	3
PF06012	Domain of Unknown Function (DUF908)	3	3	4	1	1	0	3	3	0	0	4
PF01457	Leishmanolysin	3	2	3	2	0	0	2	3	0	0	3
PF05743	UEV domain	3	1	3	0	1	0	3	3	0	0	2
PF04949	Transcriptional activator	3	5	4	1	0	0	4	4	0	0	3
PF02405	Permease	3	1	2	0	0	0	1	2	1	1	1
PF01846	FF domain	3	3	3	0	0	0	2	3	0	0	1
PF03987	Autophagocytosis associated protein, active-site domain	3	1	1	0	0	1	2	3	0	0	1
PF04992	RNA polymerase Rpb1, domain 6	3	1	2	0	0	0	0	2	0	0	2
PF12436	ICP0-binding domain of Ubiquitin-specific protease 7	3	4	5	1	1	2	4	5	0	1	5
PF01212	Beta-eliminating lyase	3	1	3	2	2	1	3	3	1	1	3
PF07779	10 TM Acyl Transferase domain found in Cas1p	3	3	2	0	1	0	2	4	1	0	2
PF03690	Uncharacterised protein family (UPF0160)	3	2	2	0	1	0	0	2	0	0	1
PF02806	Alpha amylase, C-terminal all-beta domain	3	3	2	1	1	0	3	2	1	1	3
PF01738	Dienelactone hydrolase family	3	5	5	3	1	1	3	5	2	1	3
PF00275	EPSP synthase (3-phosphoshikimate 1-carboxyvinyltransferase)	3	3	4	0	1	0	1	2	0	0	3
PF02747	Proliferating cell nuclear antigen, C-terminal domain	3	1	3	1	1	1	0	1	0	0	1
PF04802	Component of IIS longevity pathway SMK-1	3	2	3	1	1	2	4	1	2	2	3
PF08238	Sel1 repeat	3	2	3	0	0	0	3	3	0	0	2
PF05066	HB1, ASXL, restriction endonuclease HTH domain	3	2	3	0	0	0	2	2	0	0	3
PF05904	Plant protein of unknown function (DUF863)	3	3	4	1	2	1	3	4	3	2	3
PF08142	AARP2CN (NUC121) domain	3	4	4	3	1	0	3	3	1	1	2
PF04133	Vacuolar protein sorting 55	3	1	3	0	0	0	2	3	1	0	2
PF08969	USP8 dimerisation domain	3	3	4	0	0	1	2	3	0	0	3
PF04086	Signal recognition particle, alpha subunit, N-terminal	3	2	2	0	0	0	0	1	0	0	1
PF01925	Sulfite exporter TauE/SafE	3	4	6	0	0	1	2	3	1	1	1
PF14634	zinc-RING finger domain	3	2	2	1	1	0	2	1	0	0	2
PF04424	Protein of unknown function (DUF544)	3	2	3	0	0	0	2	3	0	0	3
PF02777	Iron/manganese superoxide dismutases, C-terminal domain	3	1	2	0	0	0	3	3	0	0	4
PF07683	Cobalamin synthesis protein cobW C-terminal domain	3	2	3	0	1	0	2	2	0	0	3
PF02575	YbaB/EbfC DNA-binding family	3	1	2	0	0	0	0	2	0	0	2
PF13704	Glycosyl transferase family 2	3	3	2	2	0	0	2	1	2	0	1
PF07993	Male sterility protein	3	4	4	4	1	3	4	3	3	0	3
PF04065	Not1 N-terminal domain, CCR4-Not complex component	3	2	2	0	1	0	2	1	0	0	1
PF11900	Domain of unknown function (DUF3420)	3	4	6	1	1	1	5	6	1	1	4
PF08767	CRM1 C terminal	3	2	2	1	0	0	2	2	0	0	2
PF10151	Uncharacterised conserved protein (DUF2359)	3	1	3	0	1	1	1	2	1	0	3
PF14560	Ubiquitin-like domain	3	3	3	0	0	0	1	3	1	0	2
PF13288	DXP reductoisomerase C-terminal domain	3	2	2	0	0	0	2	2	0	0	2
PF00590	Tetrapyrrole (Corrin/Porphyrin) Methylases	3	1	3	0	0	0	3	3	0	0	1
PF02153	Prephenate dehydrogenase	3	1	3	0	0	0	3	3	1	0	3
PF06415	BPG-independent PGAM N-terminus (iPGM_N)	3	3	3	1	1	0	2	2	1	0	1
PF04072	Leucine carboxyl methyltransferase	3	2	3	0	1	1	1	2	0	1	3
PF02229	Transcriptional Coactivator p15 (PC4)	3	3	4	0	1	1	3	3	0	0	2
PF06966	Protein of unknown function (DUF1295)	3	4	3	2	0	0	3	3	2	0	2
PF00610	Domain found in Dishevelled, Egl-10, and Pleckstrin (DEP)	3	3	5	1	0	0	4	5	0	0	4
PF06232	Embryo-specific protein 3, (ATS3)	3	1	3	0	1	0	1	3	1	1	2
PF10252	Casein kinase substrate phosphoprotein PP28	3	2	2	0	0	0	4	4	0	0	4
PF01987	Mitochondrial biogenesis AIM24	3	2	1	0	0	0	2	2	0	0	2
PF00670	S-adenosyl-L-homocysteine hydrolase, NAD binding domain	3	3	4	1	0	1	3	3	1	1	3
PF01204	Trehalase	3	2	2	0	0	0	2	2	0	0	2
PF06480	FtsH Extracellular	3	2	4	1	0	0	4	2	0	1	4
PF01283	Ribosomal protein S26e	3	3	4	1	1	0	4	3	0	0	4
PF07933	Protein of unknown function (DUF1681)	3	2	3	0	0	0	3	3	0	0	2
PF02657	Fe-S metabolism associated domain	3	4	5	1	1	1	5	3	1	2	4
PF09011	HMG-box domain	3	3	0	1	1	0	0	1	0	0	1
PF12695	Alpha/beta hydrolase family	3	5	1	1	1	0	4	2	1	0	3
PF11916	Vacuolar protein 14 C-terminal Fig4p binding	3	4	4	0	0	0	3	3	0	0	3
PF00128	Alpha amylase, catalytic domain	3	5	6	4	0	1	8	6	1	0	5
PF01210	NAD-dependent glycerol-3-phosphate dehydrogenase N-terminus	3	4	5	0	0	0	5	4	0	0	4
PF02301	HORMA domain	3	3	3	1	3	2	4	4	1	2	3
PF06741	LsmAD domain	3	1	2	0	0	0	3	2	0	0	1
PF08603	Adenylate cyclase associated (CAP) C terminal	3	1	2	0	0	0	2	2	0	0	2
PF03227	Gamma interferon inducible lysosomal thiol reductase (GILT)	3	4	9	1	1	2	3	4	2	2	4
PF01208	Uroporphyrinogen decarboxylase (URO-D)	3	3	2	2	1	0	2	3	0	0	4
PF00829	Ribosomal prokaryotic L21 protein	3	1	3	0	1	0	3	1	0	0	0
PF01245	Ribosomal protein L19	3	2	4	0	0	0	3	3	0	0	2
PF04756	OST3 / OST6 family	3	3	3	1	1	1	4	5	1	1	2
PF05450	Nicastrin	3	2	3	1	0	1	3	3	1	0	2
PF01394	Clathrin propeller repeat	3	4	4	0	2	1	4	3	1	1	4
PF08781	Transcription factor DP	3	0	3	1	0	0	3	3	0	0	3
PF14418	OST-HTH Associated domain	3	1	3	0	0	1	2	3	2	2	3
PF04194	Programmed cell death protein 2, C-terminal putative domain	3	2	2	0	0	0	2	1	0	0	0
PF04057	Replication factor-A protein 1, N-terminal domain	3	0	3	1	1	2	3	2	1	1	1
PF00805	Pentapeptide repeats (8 copies)	3	5	5	1	1	0	6	4	3	2	4
PF01680	SOR/SNZ family	3	5	5	1	2	1	4	5	1	1	4
PF13506	Glycosyl transferase family 21	3	0	2	0	0	0	0	1	0	0	2
PF02121	Phosphatidylinositol transfer protein	3	1	2	0	1	0	2	2	0	0	2
PF12738	twin BRCT domain	3	3	5	0	0	1	4	4	0	2	2
PF07244	Surface antigen variable number repeat	3	2	3	2	2	0	2	1	1	0	2
PF00631	GGL domain	3	3	6	1	1	0	6	6	2	1	5
PF01991	ATP synthase (E/31 kDa) subunit	3	2	3	1	1	0	3	2	0	0	3
PF04560	RNA polymerase Rpb2, domain 7	3	5	7	2	4	4	7	4	0	1	5
PF05207	CSL zinc finger	3	3	3	1	1	0	2	1	0	1	1
PF14304	Transcription termination and cleavage factor C-terminal	3	2	4	0	1	0	4	2	0	0	3
PF03179	Vacuolar (H+)-ATPase G subunit	3	2	3	0	0	0	2	2	1	0	3
PF07995	Glucose / Sorbosone dehydrogenase	3	3	3	1	0	0	3	3	0	0	1
PF00838	Translationally controlled tumour protein	3	3	2	2	1	0	3	2	3	2	1
PF09668	Aspartyl protease	3	3	2	1	0	0	2	1	0	0	2
PF05875	Ceramidase	3	3	3	0	1	0	3	4	0	0	3
PF00361	NADH-Ubiquinone/plastoquinone (complex I), various chains	3	2	5	4	4	4	0	1	0	0	4
PF09741	Uncharacterized conserved protein (DUF2045)	3	1	2	0	0	1	1	2	0	1	1
PF12353	Eukaryotic translation initiation factor 3 subunit G	3	4	4	0	0	0	2	4	1	0	3
PF06058	Dcp1-like decapping family	3	1	3	1	2	2	3	2	0	1	2
PF02910	Fumarate reductase flavoprotein C-term	3	3	1	1	1	1	1	3	0	0	2
PF03871	RNA polymerase Rpb5, N-terminal domain	3	1	4	1	1	1	4	3	0	1	3
PF09382	RQC domain	3	2	2	0	0	0	1	2	0	1	2
PF03950	tRNA synthetases class I (E and Q), anti-codon binding domain	3	3	3	1	1	1	3	3	0	1	2
PF00967	Barwin family	3	6	6	0	0	0	4	3	2	2	3
PF07557	Shugoshin C terminus	3	3	3	2	1	0	3	2	0	0	1
PF08752	Coatomer gamma subunit appendage platform subdomain	3	2	3	0	0	0	2	2	0	0	2
PF00939	Sodium:sulfate symporter transmembrane region	3	5	5	2	1	0	2	4	2	2	5
PF01329	Pterin 4 alpha carbinolamine dehydratase	3	2	2	0	0	0	2	1	0	0	1
PF03351	DOMON domain	3	5	5	2	2	1	2	1	0	1	2
PF00078	Reverse transcriptase (RNA-dependent DNA polymerase)	3	2	1	2	1	0	0	0	0	0	0
PF09358	Ubiquitin-activating enzyme e1 C-terminal domain	3	5	5	2	2	0	5	4	1	1	4
PF02574	Homocysteine S-methyltransferase	3	1	3	0	0	0	3	3	0	0	2
PF08071	RS4NT (NUC023) domain	3	4	6	1	2	1	6	6	0	1	5
PF12243	CTD kinase subunit gamma CTK3	3	2	1	0	1	0	2	1	0	0	1
PF03062	MBOAT, membrane-bound O-acyltransferase family	3	1	2	0	0	0	3	3	2	0	4
PF04157	EAP30/Vps36 family	3	2	3	0	1	0	3	2	0	1	2
PF08557	Sphingolipid Delta4-desaturase (DES)	3	2	2	0	0	0	2	1	0	0	2
PF00777	Glycosyltransferase family 29 (sialyltransferase)	3	1	3	0	1	1	2	2	0	0	1
PF08784	Replication protein A C terminal	3	2	2	1	0	0	3	2	0	1	2
PF01233	Myristoyl-CoA:protein N-myristoyltransferase, N-terminal domain	3	4	4	0	0	0	4	2	0	0	3
PF14633	SH2 domain	3	2	2	3	0	0	3	2	1	0	1
PF01496	V-type ATPase 116kDa subunit family	3	2	5	0	0	0	4	5	0	0	3
PF08041	PetM family of cytochrome b6f complex subunit 7	3	2	3	1	0	0	3	2	0	0	1
PF09454	Vps23 core domain	3	2	3	0	1	0	3	3	0	0	2
PF13692	Glycosyl transferases group 1	3	3	3	1	1	0	4	3	2	1	4
PF08417	Pheophorbide a oxygenase	3	8	5	0	2	2	6	7	2	3	5
PF02782	FGGY family of carbohydrate kinases, C-terminal domain	3	5	4	2	1	2	4	4	1	1	3
PF04096	Nucleoporin autopeptidase	3	4	4	2	1	1	4	4	0	0	4
PF05648	Peroxisomal biogenesis factor 11 (PEX11)	3	2	3	0	0	0	4	3	0	0	4
PF07795	Protein of unknown function (DUF1635)	3	6	7	2	1	0	5	8	0	0	6
PF02475	Met-10+ like-protein	3	3	2	1	0	0	1	2	0	0	3
PF00830	Ribosomal L28 family	3	2	3	0	1	1	3	2	0	1	2
PF00268	Ribonucleotide reductase, small chain	3	2	2	1	1	0	3	3	0	0	2
PF00253	Ribosomal protein S14p/S29e	3	1	6	1	1	0	5	3	0	0	1
PF13869	Nucleotide hydrolase	3	3	3	0	0	0	2	2	0	0	3
PF12349	Sterol-sensing domain of SREBP cleavage-activation	3	1	0	1	1	0	1	1	0	0	2
PF02142	MGS-like domain	3	3	3	1	1	2	1	3	1	1	4
PF01480	PWI domain	3	4	2	1	0	1	3	3	1	0	2
PF01124	MAPEG family	3	2	1	0	0	0	2	2	0	0	1
PF11904	GPCR-chaperone	3	7	7	0	0	0	7	6	0	0	3
PF02894	Oxidoreductase family, C-terminal alpha/beta domain	3	3	3	0	0	0	3	1	0	0	2
PF05002	SGS domain	3	3	3	0	0	0	3	3	0	0	2
PF01154	Hydroxymethylglutaryl-coenzyme A synthase N terminal	3	3	2	1	1	0	3	3	0	0	7
PF05726	Pirin C-terminal cupin domain	3	2	3	0	0	0	2	3	0	0	2
PF01241	Photosystem I psaG / psaK	3	2	3	0	0	0	3	2	0	0	2
PF02492	CobW/HypB/UreG, nucleotide-binding domain	3	2	4	0	1	0	2	3	0	0	3
PF14639	Holliday-junction resolvase-like of SPT6	3	2	2	3	0	0	3	2	1	0	1
PF01625	Peptide methionine sulfoxide reductase	3	5	5	0	0	0	4	4	0	0	2
PF02516	Oligosaccharyl transferase STT3 subunit	3	4	4	0	0	1	3	3	0	1	1
PF00935	Ribosomal protein L44	3	2	6	2	2	1	3	4	1	1	3
PF02141	DENN (AEX-3) domain	3	1	2	0	0	0	2	2	0	0	2
PF00586	AIR synthase related protein, N-terminal domain	3	1	1	1	1	0	2	2	0	0	3
PF00161	Ribosome inactivating protein	3	1	0	1	0	0	1	1	1	0	3
PF04950	Protein of unknown function (DUF663)	3	3	4	4	1	0	3	2	1	1	1
PF00234	Protease inhibitor/seed storage/LTP family	3	6	4	0	0	0	3	3	0	0	4
PF14709	double strand RNA binding domain from DEAD END PROTEIN 1	3	3	4	1	0	0	5	4	0	1	2
PF14374	60S ribosomal protein L4 C-terminal domain	3	3	3	1	0	0	4	3	0	0	4
PF00579	tRNA synthetases class I (W and Y)	3	3	3	1	1	0	3	4	1	0	1
PF01266	FAD dependent oxidoreductase	3	8	6	3	1	2	7	8	1	3	5
PF02390	Putative methyltransferase	3	2	3	0	0	0	1	3	0	0	3
PF12755	Vacuolar 14 Fab1-binding region	3	4	4	0	0	0	3	3	0	0	3
PF07534	TLD	3	5	6	4	2	0	7	3	1	0	5
PF02018	Carbohydrate binding domain	3	1	4	0	0	0	3	5	0	0	2
PF00393	6-phosphogluconate dehydrogenase, C-terminal domain	3	3	3	1	1	0	3	2	1	1	3
PF10559	Plug domain of Sec61p	3	3	2	0	0	0	2	3	1	0	4
PF01590	GAF domain	3	2	3	0	1	0	3	4	0	0	3
PF05060	N-acetylglucosaminyltransferase II (MGAT2)	3	2	1	0	0	0	2	2	0	0	2
PF12678	RING-H2 zinc finger	3	3	3	0	3	2	2	2	0	0	2
PF12932	Vesicle coat trafficking protein Sec16 mid-region	3	2	3	0	0	0	3	3	0	0	2
PF04379	Protein of unknown function (DUF525)	3	2	2	0	1	1	2	2	0	2	1
PF13838	Clathrin-H-link	3	4	4	0	2	1	4	3	1	1	4
PF02427	Photosystem I reaction centre subunit IV / PsaE	3	2	1	1	1	0	3	2	0	0	2
PF13297	Telomere stability C-terminal	3	2	4	1	2	1	4	4	0	1	4
PF02670	1-deoxy-D-xylulose 5-phosphate reductoisomerase	3	2	2	0	0	0	2	2	0	0	2
PF00890	FAD binding domain	3	3	1	1	1	1	1	3	0	0	2
PF01636	Phosphotransferase enzyme family	3	3	3	0	0	0	2	3	0	0	0
PF06201	PITH domain	3	1	2	0	0	0	3	2	0	0	1
PF08234	Chromosome segregation protein Spc25	3	2	2	1	0	0	0	2	1	0	2
PF06472	ABC transporter transmembrane region 2	3	4	4	1	3	0	3	4	1	1	2
PF02902	Ulp1 protease family, C-terminal catalytic domain	3	3	11	2	3	4	5	11	1	2	5
PF08561	Mitochondrial ribosomal protein L37	3	2	2	0	0	0	1	2	0	0	2
PF09598	Stm1	3	2	5	0	0	0	4	2	0	0	4
PF03766	Remorin, N-terminal region	3	1	3	0	0	0	3	3	0	0	2
PF07977	FabA-like domain	3	2	2	0	1	0	1	1	0	0	2
PF04091	Exocyst complex subunit Sec15-like	3	4	4	0	0	1	3	4	0	1	2
PF12171	Zinc-finger double-stranded RNA-binding	3	2	3	0	0	0	1	1	0	0	1
PF01019	Gamma-glutamyltranspeptidase	3	4	3	0	1	1	3	2	1	1	3
PF01429	Methyl-CpG binding domain	3	2	2	0	0	0	1	1	1	1	2
PF02727	Copper amine oxidase, N2 domain	3	4	6	2	1	0	6	5	0	0	4
PF03828	Cid1 family poly A polymerase	3	3	3	2	1	2	3	3	4	2	3
PF03015	Male sterility protein	3	3	5	4	1	3	4	4	3	0	3
PF01776	Ribosomal L22e protein family	3	4	4	0	0	0	4	2	0	0	1
PF01055	Glycosyl hydrolases family 31	3	7	7	0	1	0	3	7	0	1	4
PF00206	Lyase	3	2	4	0	1	0	3	4	1	0	3
PF10296	Putative integral membrane protein conserved region (DUF2404)	3	3	3	0	0	0	1	1	0	0	1
PF09268	Clathrin, heavy-chain linker	3	4	4	0	2	1	4	3	1	1	4
PF12047	Cytosine specific DNA methyltransferase replication foci domain	3	3	2	3	2	1	1	3	2	2	3
PF10601	LITAF-like zinc ribbon domain	3	2	3	0	0	0	2	3	1	0	2
PF13710	ACT domain	3	3	2	0	0	0	3	2	1	1	3
PF01743	Poly A polymerase head domain	3	3	3	0	0	0	1	2	0	0	3
PF01907	Ribosomal protein L37e	3	4	9	2	1	2	6	9	0	1	4
PF08662	Eukaryotic translation initiation factor eIF2A	3	2	2	0	0	0	3	3	0	0	3
PF02270	Transcription initiation factor IIF, beta subunit	3	2	1	2	1	0	2	2	0	0	1
PF01016	Ribosomal L27 protein	3	2	2	0	1	1	2	2	1	1	2
PF04561	RNA polymerase Rpb2, domain 2	3	3	8	1	3	4	4	4	0	1	6
PF12295	Symplekin tight junction protein C terminal	3	2	2	2	3	0	2	3	1	2	2
PF04734	Neutral/alkaline non-lysosomal ceramidase	3	4	4	0	0	0	4	4	0	0	3
PF05132	RNA polymerase III RPC4	3	3	2	0	1	0	0	3	0	0	2
PF00081	Iron/manganese superoxide dismutases, alpha-hairpin domain	3	3	2	2	0	0	3	3	0	0	4
PF03222	Tryptophan/tyrosine permease family	3	0	3	2	2	1	1	1	0	0	1
PF00398	Ribosomal RNA adenine dimethylase	3	3	3	1	2	1	3	3	1	2	2
PF06999	Sucrase/ferredoxin-like	3	2	3	1	1	0	3	2	0	0	3
PF04926	Poly(A) polymerase predicted RNA binding domain	3	5	5	1	0	0	4	5	0	0	3
PF06943	LSD1 zinc finger	3	8	8	3	2	1	6	7	2	0	5
PF00551	Formyl transferase	3	3	4	1	2	0	4	4	2	1	3
PF01661	Macro domain	3	4	3	0	0	0	3	2	0	0	3
PF13656	RNA polymerase Rpb3/Rpb11 dimerisation domain	3	7	9	1	0	1	3	4	1	2	3
PF05000	RNA polymerase Rpb1, domain 4	3	3	3	2	0	0	2	4	0	1	3
PF09173	Initiation factor eIF2 gamma, C terminal	3	2	3	1	0	0	3	3	0	0	3
PF09763	Exocyst complex component Sec3	3	1	2	0	1	0	2	2	0	0	3
PF01858	Retinoblastoma-associated protein A domain	3	3	3	1	0	0	3	2	0	0	1
PF03937	Flavinator of succinate dehydrogenase	3	1	1	0	1	1	1	2	1	0	3
PF06584	DIRP	3	2	3	0	0	0	2	2	0	0	3
PF05340	Protein of unknown function (DUF740)	3	2	2	0	1	1	3	2	1	1	2
PF02531	PsaD	3	3	2	0	0	0	4	3	0	0	1
PF02799	Myristoyl-CoA:protein N-myristoyltransferase, C-terminal domain	3	3	4	0	0	0	4	2	0	0	3
PF06220	U1 zinc finger	3	5	4	0	2	0	3	5	0	0	2
PF01946	Thi4 family	3	3	3	0	0	0	2	3	0	0	2
PF05221	S-adenosyl-L-homocysteine hydrolase	3	2	4	1	0	1	3	3	1	1	3
PF13328	HD domain	3	6	6	1	1	1	4	6	1	2	4
PF05050	Methyltransferase FkbM domain	3	2	3	1	1	1	2	3	1	2	4
PF02401	LytB protein	3	2	3	0	0	0	3	2	0	0	3
PF03661	Uncharacterised protein family (UPF0121)	3	2	3	1	1	0	2	2	0	0	3
PF13890	Rab3 GTPase-activating protein catalytic subunit	3	4	4	2	0	0	3	3	0	0	4
PF00342	Phosphoglucose isomerase	3	1	3	0	1	1	3	3	1	2	2
PF02149	Kinase associated domain 1	3	3	3	0	0	0	3	3	0	0	3
PF08152	GUCT (NUC152) domain	3	3	2	0	1	0	3	3	2	0	1
PF04777	Erv1 / Alr family	3	1	3	0	0	0	4	4	2	0	2
PF02966	Mitosis protein DIM1	3	3	3	1	1	1	3	2	2	3	3
PF03637	Mob1/phocein family	3	3	4	1	0	2	3	4	0	0	4
PF13432	Tetratricopeptide repeat	3	5	5	0	0	0	4	4	1	1	4
PF08356	EF hand associated	3	3	3	0	0	1	1	3	0	0	2
PF15044	Mitochondrial function, CLU-N-term	3	5	6	1	0	0	6	6	1	0	4
PF00456	Transketolase, thiamine diphosphate binding domain	3	3	4	0	2	2	2	3	1	1	3
PF01851	Proteasome/cyclosome repeat	3	3	3	2	1	0	2	3	0	1	1
PF15519	linker between RRM2 and RRM3 domains in RBM39 protein	3	3	3	1	1	0	3	2	1	1	2
PF01979	Amidohydrolase family	3	4	3	1	0	0	2	2	0	0	1
PF04679	ATP dependent DNA ligase C terminal region	3	2	3	0	2	1	4	3	2	1	4
PF08553	VID27 cytoplasmic protein	3	1	2	1	3	1	1	3	1	1	1
PF03464	eRF1 domain 2	3	2	3	0	0	0	4	3	0	0	3
PF04695	Peroxisomal membrane anchor protein (Pex14p) conserved region	3	1	2	0	0	0	2	2	0	0	1
PF03801	HEC/Ndc80p family	3	1	2	0	0	0	1	2	0	0	1
PF02891	MIZ/SP-RING zinc finger	3	2	2	1	0	0	3	3	1	1	3
PF00652	Ricin-type beta-trefoil lectin domain	3	1	1	1	0	0	3	1	2	0	3
PF08436	1-deoxy-D-xylulose 5-phosphate reductoisomerase C-terminal	3	2	2	0	0	0	2	2	0	0	2
PF00016	Ribulose bisphosphate carboxylase large chain, catalytic domain	3	2	0	3	3	0	4	1	0	0	2
PF02207	Putative zinc finger in N-recognin (UBR box)	3	5	5	0	0	0	5	4	0	0	4
PF04450	Peptidase of plants and bacteria	3	4	4	1	1	0	4	4	0	0	4
PF02678	Pirin	3	1	3	0	0	0	2	3	0	0	2
PF00370	FGGY family of carbohydrate kinases, N-terminal domain	3	5	4	2	1	2	4	4	1	1	3
PF08059	SEP domain	3	2	4	0	0	0	3	3	0	0	1
PF12576	Protein of unknown function (DUF3754)	3	3	1	0	0	0	1	1	0	0	2
PF06071	Protein of unknown function (DUF933)	3	2	2	0	0	1	2	2	0	0	1
PF12590	Acyl-ATP thioesterase	3	4	4	0	0	0	4	3	0	0	4
PF05147	Lanthionine synthetase C-like protein	3	3	3	0	0	1	3	2	0	0	3
PF13889	Chromosome segregation during meiosis	3	2	1	0	1	0	1	2	0	0	3
PF01380	SIS domain	3	3	3	1	1	0	3	4	1	1	3
PF07766	LETM1-like protein	3	0	2	0	0	1	3	2	0	0	1
PF01513	ATP-NAD kinase	3	4	4	2	1	1	4	4	4	1	3
PF01747	ATP-sulfurylase	3	3	3	2	1	2	3	3	3	1	2
PF02577	Bifunctional nuclease	3	5	5	3	0	0	4	3	0	0	3
PF10433	Mono-functional DNA-alkylating methyl methanesulfonate N-term	3	5	5	2	0	0	4	4	0	0	3
PF01467	Cytidylyltransferase	3	3	2	1	0	0	2	2	0	0	1
PF06241	Protein of unknown function (DUF1012)	3	5	5	1	0	0	3	5	1	2	2
PF00682	HMGL-like	3	1	4	1	0	0	4	3	0	0	2
PF07741	Brf1-like TBP-binding domain	3	4	2	0	0	0	3	2	1	1	3
PF08644	FACT complex subunit (SPT16/CDC68)	3	1	3	2	0	0	3	3	0	0	2
PF00833	Ribosomal S17	3	2	3	0	0	0	2	3	0	0	3
PF13847	Methyltransferase domain	3	2	3	1	0	0	3	3	0	0	2
PF04959	Arsenite-resistance protein 2	3	4	3	0	0	0	3	2	0	0	2
PF12169	DNA polymerase III subunits gamma and tau domain III	3	4	3	0	0	0	4	4	0	0	3
PF13793	N-terminal domain of ribose phosphate pyrophosphokinase	3	3	4	0	2	0	3	4	1	0	4
PF02296	Alpha adaptin AP2, C-terminal domain	3	2	2	0	1	0	1	2	0	0	0
PF00724	NADH:flavin oxidoreductase / NADH oxidase family	3	6	1	0	0	0	1	2	0	0	2
PF06650	Protein of unknown function (DUF1162)	3	2	4	1	4	2	4	4	1	3	3
PF11987	Translation-initiation factor 2	3	3	3	0	2	0	2	2	1	0	3
PF00328	Histidine phosphatase superfamily (branch 2)	3	1	3	0	1	0	3	4	0	0	3
PF10497	Zinc-finger domain of monoamine-oxidase A repressor R1	3	2	4	0	1	0	4	3	0	0	3
PF05697	Bacterial trigger factor protein (TF)	3	2	3	0	1	0	1	3	0	0	2
PF13905	Thioredoxin-like	3	4	5	0	0	1	5	5	1	0	3
PF08488	Wall-associated kinase	3	3	2	4	0	0	0	1	0	0	2
PF12313	NPR1/NIM1 like defence protein C terminal	3	4	4	1	1	1	3	4	1	1	2
PF07749	Endoplasmic reticulum protein ERp29, C-terminal domain	3	3	4	0	0	0	5	4	0	0	4
PF02771	Acyl-CoA dehydrogenase, N-terminal domain	3	3	4	0	1	0	4	3	0	0	2
PF05063	MT-A70	3	2	3	1	0	0	2	1	0	0	3
PF13915	Domain of unknown function (DUF4210)	3	2	2	0	1	0	1	2	0	0	3
PF08137	DVL family	3	2	21	4	3	1	11	12	3	2	8
PF05742	NRDE protein	3	4	4	0	0	0	3	3	1	0	5
PF00186	Dihydrofolate reductase	3	1	3	0	1	1	2	3	0	0	3
PF12049	Protein of unknown function (DUF3531)	3	2	2	2	0	0	1	1	0	0	2
PF00625	Guanylate kinase	3	3	5	1	0	0	3	3	0	0	2
PF02713	Domain of unknown function DUF220	3	1	3	0	0	0	3	2	0	0	3
PF04825	N terminus of Rad21 / Rec8 like protein	3	2	6	1	1	1	5	5	1	1	3
PF03572	Peptidase family S41	3	3	2	1	1	1	1	3	0	1	3
PF06414	Zeta toxin	3	3	4	0	1	0	3	4	1	0	4
PF03381	LEM3 (ligand-effect modulator 3) family / CDC50 family	3	3	5	1	2	0	3	4	0	0	3
PF12014	Domain of unknown function (DUF3506)	3	2	3	1	1	0	3	2	2	1	3
PF02875	Mur ligase family, glutamate ligase domain	3	4	4	1	1	1	4	6	2	2	2
PF04000	Sas10/Utp3/C1D family	3	3	3	0	0	0	2	2	0	1	3
PF03219	TLC ATP/ADP transporter	3	3	4	0	0	0	4	1	0	1	4
PF01171	PP-loop family	3	0	2	0	2	0	2	2	0	0	2
PF00185	Aspartate/ornithine carbamoyltransferase, Asp/Orn binding domain	3	2	2	0	0	0	2	2	0	0	1
PF13911	AhpC/TSA antioxidant enzyme	3	1	4	0	2	1	3	3	0	0	3
PF01521	Iron-sulphur cluster biosynthesis	3	4	5	1	2	1	2	3	2	1	4
PF05278	Arabidopsis phospholipase-like protein (PEARLI 4)	3	1	2	1	3	1	4	2	2	3	2
PF10033	Autophagy-related protein 13	3	3	5	0	1	0	3	4	0	1	3
PF14580	Leucine-rich repeat	3	5	5	0	0	1	3	4	0	0	2
PF01624	MutS domain I	3	3	5	2	2	0	4	5	1	1	5
PF12394	Protein of unknown function (DUF3657)	3	4	3	1	0	0	2	5	0	0	3
PF03643	Vacuolar protein sorting-associated protein 26	3	3	6	3	2	0	6	4	0	1	5
PF02148	Zn-finger in ubiquitin-hydrolases and other protein	3	4	3	1	0	0	4	4	0	0	4
PF01493	GXGXG motif	3	1	2	1	2	2	1	2	0	1	1
PF00962	Adenosine/AMP deaminase	3	4	4	2	2	1	4	3	1	1	3
PF04573	Signal peptidase subunit	3	3	3	0	0	0	2	1	0	0	1
PF09340	Histone acetyltransferase subunit NuA4	3	3	4	1	1	1	4	2	2	1	2
PF00174	Oxidoreductase molybdopterin binding domain	3	5	5	1	1	0	5	5	0	0	3
PF00213	ATP synthase delta (OSCP) subunit	3	2	2	0	0	0	3	1	0	0	3
PF13802	Galactose mutarotase-like	3	3	3	0	0	0	2	3	0	0	2
PF12066	Domain of unknown function (DUF3546)	3	3	3	0	0	0	2	2	0	0	2
PF00703	Glycosyl hydrolases family 2	3	3	3	0	0	0	3	3	0	0	2
PF07774	Protein of unknown function (DUF1620)	3	3	2	2	0	0	1	2	0	0	2
PF06925	Monogalactosyldiacylglycerol (MGDG) synthase	3	5	4	0	0	2	3	4	1	0	1
PF13891	Potential DNA-binding domain	3	2	3	1	1	0	1	3	1	0	2
PF08355	EF hand associated	3	3	3	0	0	1	1	3	0	0	2
PF10509	Galactokinase galactose-binding signature	3	2	3	1	1	1	3	2	1	1	2
PF13225	Domain of unknown function (DUF4033)	3	3	3	2	2	1	3	3	1	1	3
PF02672	CP12 domain	3	5	5	1	0	0	7	4	1	0	3
PF15629	Permuted single zf-CXXC unit	3	3	4	0	0	0	4	2	0	0	4
PF09187	Domain of unknown function(DUF1950)	3	0	1	0	1	1	1	1	0	0	3
PF07889	Protein of unknown function (DUF1664)	3	4	5	1	0	0	4	5	2	0	4
PF08472	Sucrose-6-phosphate phosphohydrolase C-terminal	2	1	2	0	0	0	1	1	0	0	2
PF08311	Mad3/BUB1 homology region 1	2	3	3	0	0	0	2	2	0	0	3
PF03630	Fumble	2	2	3	0	0	0	3	2	2	0	2
PF04042	DNA polymerase alpha/epsilon subunit B	2	3	2	0	1	1	3	3	0	2	4
PF01956	Integral membrane protein DUF106	2	2	4	0	1	1	2	3	0	1	1
PF01200	Ribosomal protein S28e	2	1	3	0	1	0	0	1	0	0	1
PF01464	Transglycosylase SLT domain	2	1	2	0	0	0	2	2	0	0	2
PF02629	CoA binding domain	2	2	2	1	1	1	2	2	1	1	2
PF14901	Cleavage inducing molecular chaperone	2	1	3	0	1	1	2	2	0	1	1
PF01963	TraB family	2	2	2	0	0	0	2	2	0	0	1
PF10596	U6-snRNA interacting domain of PrP8	2	2	1	1	1	1	2	1	1	1	2
PF08498	Sterol methyltransferase C-terminal	2	1	3	0	0	0	3	2	0	0	1
PF03164	Trafficking protein Mon1	2	1	3	0	0	1	3	3	1	1	2
PF06159	Protein of unknown function (DUF974)	2	2	2	0	0	0	1	1	0	0	2
PF05172	Nup53/35/40-type RNA recognition motif	2	1	2	0	0	0	2	2	0	0	2
PF05093	Cytokine-induced anti-apoptosis inhibitor 1, Fe-S biogenesis	2	1	2	0	1	0	0	2	0	0	1
PF05096	Glutamine cyclotransferase	2	1	2	0	0	0	2	2	0	0	1
PF13019	Telomere stability and silencing	2	0	2	0	0	0	1	2	0	0	2
PF13768	von Willebrand factor type A domain	2	2	3	1	0	2	3	2	2	0	0
PF10415	Fumarase C C-terminus	2	3	3	0	1	0	1	3	0	0	1
PF05023	Phytochelatin synthase	2	1	2	0	0	0	2	2	0	0	1
PF10258	PHAX RNA-binding domain	2	1	2	1	0	1	2	2	0	1	1
PF11708	Pre-mRNA splicing Prp18-interacting factor	2	2	1	1	0	1	2	2	0	1	1
PF02696	Uncharacterized ACR, YdiU/UPF0061 family	2	1	2	0	1	0	2	1	1	0	2
PF07231	Hs1pro-1 N-terminus	2	3	3	0	0	0	3	2	0	0	3
PF06025	Domain of Unknown Function (DUF913)	2	4	4	1	0	0	3	3	0	0	4
PF03224	V-ATPase subunit H	2	1	2	1	0	0	2	1	0	0	2
PF11717	RNA binding activity-knot of a chromodomain	2	2	2	0	1	2	2	2	0	3	0
PF10235	Microtubule-associated protein CRIPT	2	2	2	1	1	0	1	1	0	0	1
PF11838	ERAP1-like C-terminal domain	2	3	3	3	1	1	2	3	2	1	2
PF01544	CorA-like Mg2+ transporter protein	2	2	3	0	0	0	2	1	0	0	3
PF13398	Peptidase M50B-like	2	1	6	1	1	2	2	3	2	3	1
PF04190	Protein of unknown function (DUF410)	2	1	2	0	0	0	2	2	0	1	0
PF06760	Protein of unknown function (DUF1221)	2	3	3	1	1	1	3	3	1	1	2
PF04048	Sec8 exocyst complex component specific domain	2	2	1	1	2	0	1	1	0	1	1
PF14225	Cell morphogenesis C-terminal	2	2	2	0	0	0	2	2	0	0	2
PF07224	Chlorophyllase	2	2	2	1	0	0	2	1	0	0	1
PF10183	ESSS subunit of NADH:ubiquinone oxidoreductase (complex I)	2	2	2	1	0	0	2	2	0	0	2
PF02676	Methyltransferase TYW3	2	1	1	0	0	0	0	1	0	0	1
PF00923	Transaldolase	2	2	2	0	0	0	3	3	0	0	2
PF00477	Small hydrophilic plant seed protein	2	2	3	0	0	0	3	3	0	0	2
PF05659	Arabidopsis broad-spectrum mildew resistance protein RPW8	2	4	5	1	1	1	4	5	1	1	4
PF00304	Gamma-thionin family	2	4	11	4	3	2	7	7	4	6	3
PF04199	Putative cyclase	2	4	5	0	0	1	3	4	2	1	3
PF03874	RNA polymerase Rpb4	2	2	3	1	1	0	3	3	1	1	1
PF13812	Pentatricopeptide repeat domain	2	3	3	0	1	0	3	4	0	0	2
PF02836	Glycosyl hydrolases family 2, TIM barrel domain	2	1	1	0	0	0	1	1	0	0	1
PF01077	Nitrite and sulphite reductase 4Fe-4S domain	2	2	3	0	0	0	2	3	0	0	2
PF01667	Ribosomal protein S27	2	2	7	3	3	1	5	6	1	1	5
PF06351	Allene oxide cyclase	2	3	4	0	1	0	4	3	0	0	3
PF00079	Serpin (serine protease inhibitor)	2	1	1	1	0	0	1	2	0	1	1
PF10998	Protein of unknown function (DUF2838)	2	2	2	0	0	0	2	2	0	0	1
PF04442	Cytochrome c oxidase assembly protein CtaG/Cox11	2	1	1	1	0	0	2	0	1	0	2
PF04781	Protein of unknown function (DUF627)	2	1	2	0	0	0	2	0	0	0	1
PF02269	Transcription initiation factor IID, 18kD subunit	2	1	2	0	1	0	2	1	0	1	2
PF08771	Rapamycin binding domain	2	2	2	0	0	0	2	2	0	2	1
PF08502	LeuA allosteric (dimerisation) domain	2	0	2	1	0	0	2	2	0	0	2
PF01293	Phosphoenolpyruvate carboxykinase	2	2	3	0	0	0	2	2	0	0	3
PF08327	Activator of Hsp90 ATPase homolog 1-like protein	2	1	1	0	0	0	2	2	1	0	0
PF12483	E3 Ubiquitin ligase	2	1	3	0	0	0	3	2	0	1	2
PF04616	Glycosyl hydrolases family 43	2	1	3	0	0	0	2	2	0	0	3
PF03847	Transcription initiation factor TFIID subunit A	2	2	2	0	1	0	3	3	0	0	2
PF08551	Eukaryotic integral membrane protein (DUF1751)	2	2	3	0	1	0	3	2	0	0	3
PF01507	Phosphoadenosine phosphosulfate reductase family	2	2	1	0	0	0	3	3	0	0	2
PF09243	Mitochondrial small ribosomal subunit Rsm22	2	1	1	0	0	0	1	1	0	0	0
PF11712	Endoplasmic reticulum-based factor for assembly of V-ATPase	2	2	2	0	0	0	2	2	0	0	2
PF00329	Respiratory-chain NADH dehydrogenase, 30 Kd subunit	2	3	4	4	2	2	1	2	0	0	3
PF01912	eIF-6 family	2	2	2	0	0	0	1	1	0	0	1
PF01409	tRNA synthetases class II core domain (F)	2	1	2	0	0	1	2	1	0	0	1
PF13401	AAA domain	2	3	2	0	0	0	1	2	0	0	1
PF12812	PDZ-like domain	2	1	1	0	2	0	2	1	0	0	0
PF01187	Macrophage migration inhibitory factor (MIF)	2	3	3	0	0	0	2	3	0	0	3
PF02843	Phosphoribosylglycinamide synthetase, C domain	2	1	2	0	0	0	2	2	0	0	2
PF00940	DNA-dependent RNA polymerase	2	2	2	1	0	0	2	1	1	0	2
PF04012	PspA/IM30 family	2	0	2	0	0	0	2	2	0	0	2
PF03153	Transcription factor IIA, alpha/beta subunit	2	1	1	0	1	0	2	1	0	0	1
PF14237	Domain of unknown function (DUF4339)	2	3	3	1	1	1	1	2	1	1	2
PF09328	Domain of unknown function (DUF1984)	2	1	2	0	0	0	2	2	0	0	1
PF08314	Secretory pathway protein Sec39	2	1	2	0	1	0	1	2	0	0	2
PF01269	Fibrillarin	2	2	3	0	0	0	3	2	0	0	3
PF09749	Uncharacterised conserved protein	2	1	4	2	1	1	0	1	1	0	1
PF08597	Translation initiation factor eIF3 subunit	2	1	3	0	1	0	1	2	0	0	2
PF01853	MOZ/SAS family	2	2	3	0	1	3	2	2	0	3	0
PF05097	Protein of unknown function (DUF688)	2	2	3	0	0	0	3	2	0	0	3
PF04677	Protein similar to CwfJ C-terminus 1	2	2	2	0	0	0	2	2	0	0	2
PF06941	5' nucleotidase, deoxy (Pyrimidine), cytosolic type C protein (NT5C)	2	1	2	0	0	0	2	2	0	0	1
PF04716	ETC complex I subunit conserved region	2	1	2	0	0	0	2	2	0	0	0
PF00834	Ribulose-phosphate 3 epimerase family	2	4	4	0	0	0	4	3	0	0	2
PF00708	Acylphosphatase	2	1	2	1	2	0	2	2	1	1	1
PF01634	ATP phosphoribosyltransferase	2	2	2	0	0	0	1	2	0	0	1
PF04305	Protein of unknown function (DUF455)	2	1	2	1	1	0	2	1	0	0	2
PF04253	Transferrin receptor-like dimerisation domain	2	2	2	0	0	0	1	1	0	0	2
PF10163	Transcription factor e(y)2	2	3	3	1	0	0	3	2	0	1	2
PF05285	SDA1	2	1	1	0	0	0	1	0	0	0	1
PF11865	Domain of unknown function (DUF3385)	2	1	2	0	0	0	1	2	0	1	1
PF12530	Protein of unknown function (DUF3730)	2	1	1	1	0	0	1	1	0	0	1
PF10436	Mitochondrial branched-chain alpha-ketoacid dehydrogenase kinase	2	0	2	0	0	0	2	2	0	0	1
PF02792	Mago nashi protein	2	2	2	0	0	1	3	2	0	1	2
PF07839	Plant calmodulin-binding domain	2	5	4	2	0	0	2	4	1	1	4
PF02729	Aspartate/ornithine carbamoyltransferase, carbamoyl-P binding domain	2	1	2	0	0	0	1	1	0	0	1
PF01875	Memo-like protein	2	1	2	0	0	0	2	2	0	0	2
PF05603	Protein of unknown function (DUF775)	2	1	1	1	0	0	0	1	0	0	1
PF01575	MaoC like domain	2	3	2	1	1	1	1	4	1	0	1
PF10474	Protein of unknown function C-terminus (DUF2451)	2	2	1	1	0	1	1	2	1	1	1
PF07227	Protein of unknown function (DUF1423)	2	2	3	1	1	0	4	4	0	0	3
PF02133	Permease for cytosine/purines, uracil, thiamine, allantoin	2	2	2	0	0	0	2	2	0	0	1
PF10502	Signal peptidase, peptidase S26	2	1	2	0	0	0	1	3	1	0	3
PF01029	NusB family	2	2	2	0	0	0	2	2	0	0	2
PF03371	PRP38 family	2	2	2	1	0	0	2	2	2	0	2
PF10598	RNA recognition motif of the spliceosomal PrP8	2	2	1	1	1	1	2	1	1	1	2
PF04828	Glutathione-dependent formaldehyde-activating enzyme	2	1	2	2	2	1	2	2	3	2	1
PF13898	Domain of unknown function (DUF4205)	2	1	2	0	0	0	2	1	0	0	2
PF03456	uDENN domain	2	1	1	0	0	0	1	1	0	0	1
PF13394	4Fe-4S single cluster domain	2	2	2	0	1	0	2	2	0	0	2
PF04418	Domain of unknown function (DUF543)	2	1	1	0	0	0	2	2	0	0	1
PF01191	RNA polymerase Rpb5, C-terminal domain	2	3	4	1	0	1	4	3	0	1	3
PF03671	Ubiquitin fold modifier 1 protein	2	2	2	0	0	0	1	2	0	0	2
PF01474	Class-II DAHP synthetase family	2	3	2	2	1	1	2	3	1	1	2
PF08799	pre-mRNA processing factor 4 (PRP4) like	2	1	2	0	1	0	3	3	0	0	2
PF07727	Reverse transcriptase (RNA-dependent DNA polymerase)	2	3	1	4	5	1	0	0	0	0	0
PF04406	Type IIB DNA topoisomerase	2	1	3	0	0	0	3	2	0	0	1
PF02254	TrkA-N domain	2	4	3	1	0	1	4	4	1	0	3
PF10531	SLBB domain	2	2	2	0	0	0	2	1	0	0	1
PF04934	MED6 mediator sub complex component	2	2	1	0	0	0	2	2	0	0	2
PF06858	Nucleolar GTP-binding protein 1 (NOG1)	2	1	3	1	0	1	1	3	1	1	2
PF13326	Photosystem II Pbs27	2	3	2	0	0	0	3	3	0	0	2
PF10199	Alpha and gamma adaptin binding protein p34	2	2	1	0	0	0	2	1	0	0	2
PF01424	R3H domain	2	2	4	0	1	0	4	2	1	1	3
PF08704	tRNA methyltransferase complex GCD14 subunit	2	1	0	0	0	0	1	1	2	1	1
PF13664	Domain of unknown function (DUF4149)	2	2	2	0	0	0	1	3	0	1	3
PF04800	ETC complex I subunit conserved region	2	2	1	0	0	0	1	2	0	0	2
PF04414	D-aminoacyl-tRNA deacylase	2	2	2	0	0	0	0	1	0	0	2
PF09439	Signal recognition particle receptor beta subunit	2	2	2	0	0	0	2	1	0	0	2
PF12204	Domain of unknown function (DUF3598)	2	1	1	0	0	0	1	1	0	0	1
PF06479	Ribonuclease 2-5A	2	2	2	0	0	0	2	1	0	0	3
PF13023	HD domain	2	1	2	0	0	0	2	2	0	0	1
PF11960	Domain of unknown function (DUF3474)	2	3	3	1	0	0	2	3	0	0	2
PF02733	Dak1 domain	2	1	2	0	0	0	1	1	0	0	1
PF03807	NADP oxidoreductase coenzyme F420-dependent	2	1	1	0	0	0	1	1	0	0	0
PF06916	Protein of unknown function (DUF1279)	2	3	3	1	1	0	3	3	1	0	3
PF06461	Domain of Unknown Function (DUF1086)	2	2	2	1	0	0	2	2	0	0	2
PF01406	tRNA synthetases class I (C) catalytic domain	2	1	4	0	0	1	3	4	0	4	4
PF13439	Glycosyltransferase Family 4	2	3	4	1	0	1	2	4	1	1	4
PF02271	Ubiquinol-cytochrome C reductase complex 14kD subunit	2	1	2	0	0	0	0	0	0	0	1
PF01411	tRNA synthetases class II (A)	2	3	3	0	2	1	1	1	0	0	2
PF14619	Snf2-ATP coupling, chromatin remodelling complex	2	2	2	0	2	1	2	2	2	1	2
PF10255	RNA polymerase I-associated factor PAF67	2	1	2	0	0	0	2	2	0	0	2
PF05486	Signal recognition particle 9 kDa protein (SRP9)	2	1	2	0	1	0	1	2	0	0	2
PF10351	Golgi-body localisation protein domain	2	2	2	0	0	0	2	2	0	0	0
PF00218	Indole-3-glycerol phosphate synthase	2	2	2	1	1	2	2	1	1	1	2
PF13510	2Fe-2S iron-sulfur cluster binding domain	2	2	0	0	1	0	2	0	0	0	2
PF04733	Coatomer epsilon subunit	2	2	2	0	0	0	2	1	0	0	2
PF13854	Kelch motif	2	2	4	1	0	0	3	3	1	1	1
PF04046	PSP	2	1	2	0	0	0	2	2	0	0	1
PF02594	Uncharacterised ACR, YggU family COG1872	2	1	2	1	0	0	2	1	0	0	1
PF08153	NGP1NT (NUC091) domain	2	1	1	0	0	0	1	1	0	0	0
PF13515	Fusaric acid resistance protein-like	2	1	2	0	0	0	1	2	0	0	1
PF05832	Eukaryotic protein of unknown function (DUF846)	2	1	1	0	0	0	1	0	0	0	0
PF08155	NOGCT (NUC087) domain	2	2	2	1	0	1	1	2	1	1	1
PF12862	Anaphase-promoting complex subunit 5	2	1	1	0	1	0	0	1	0	0	1
PF13907	Domain of unknown function (DUF4208)	2	1	2	0	0	0	2	2	0	0	2
PF01135	Protein-L-isoaspartate(D-aspartate) O-methyltransferase (PCMT)	2	1	3	0	0	0	3	3	0	0	2
PF11698	V-ATPase subunit H	2	1	2	1	0	0	2	1	0	0	2
PF04278	Tic22-like family	2	1	2	0	0	0	2	2	0	0	2
PF10058	Predicted integral membrane metal-binding protein (DUF2296)	2	2	1	0	0	0	2	1	0	0	1
PF05190	MutS family domain IV	2	2	3	2	2	0	3	3	1	1	2
PF10440	Ubiquitin-binding WIYLD domain	2	5	4	2	0	0	3	5	2	0	4
PF06093	Spt4/RpoE2 zinc finger	2	1	2	0	0	0	1	2	0	0	2
PF02840	Prp18 domain	2	2	2	0	0	0	2	2	0	0	1
PF01261	Xylose isomerase-like TIM barrel	2	2	2	0	0	0	2	1	0	0	2
PF00773	RNB domain	2	3	2	0	0	0	3	3	0	0	1
PF07969	Amidohydrolase family	2	1	1	0	0	0	0	0	0	0	0
PF06695	Putative small multi-drug export protein	2	1	1	1	1	1	0	0	0	0	1
PF12108	Splicing factor SF3a60 binding domain	2	1	2	1	2	1	2	2	0	1	2
PF06258	Mitochondrial fission ELM1	2	1	2	1	0	1	1	1	1	1	1
PF00665	Integrase core domain	2	5	0	4	7	0	0	0	0	0	0
PF14533	Ubiquitin-specific protease C-terminal	2	5	5	1	1	2	5	5	0	1	4
PF01068	ATP dependent DNA ligase domain	2	3	3	0	1	1	3	3	2	1	3
PF06803	Protein of unknown function (DUF1232)	2	1	0	0	0	0	0	0	0	0	1
PF03849	Transcription factor Tfb2	2	1	0	0	0	0	1	1	0	1	0
PF02268	Transcription initiation factor IIA, gamma subunit, helical domain	2	1	2	0	0	0	1	2	0	0	1
PF09758	Uncharacterised conserved protein	2	1	2	0	0	0	2	2	0	0	2
PF01488	Shikimate / quinate 5-dehydrogenase	2	4	5	0	1	1	4	5	2	1	2
PF10381	Autophagocytosis associated protein C-terminal	2	2	0	0	0	0	1	2	0	0	1
PF13901	Domain of unknown function (DUF4206)	2	1	0	0	1	0	1	1	0	1	1
PF01080	Presenilin	2	1	2	1	0	0	2	2	0	0	2
PF01000	RNA polymerase Rpb3/RpoA insert domain	2	6	7	2	2	3	2	7	3	3	3
PF08490	Domain of unknown function (DUF1744)	2	1	1	1	0	0	0	1	0	0	1
PF14845	beta-acetyl hexosaminidase like	2	2	4	0	0	0	3	2	1	1	3
PF03900	Porphobilinogen deaminase, C-terminal domain	2	3	2	0	0	0	1	2	0	0	2
PF02825	WWE domain	2	2	2	0	0	0	2	1	0	0	2
PF02734	DAK2 domain	2	2	2	0	0	0	1	2	0	0	1
PF03297	S25 ribosomal protein	2	2	5	2	2	0	3	4	0	0	5
PF13238	AAA domain	2	1	1	0	0	0	1	0	0	0	1
PF09588	YqaJ-like viral recombinase domain	2	1	3	0	0	0	4	3	2	0	0
PF15249	Glioma tumor suppressor candidate region	2	1	2	1	0	1	2	2	1	1	1
PF03715	Noc2p family	2	2	2	0	0	0	1	2	1	0	2
PF07168	Ureide permease	2	1	2	0	0	0	2	1	0	0	2
PF10260	Uncharacterized conserved domain (SAYSvFN)	2	1	1	1	0	0	4	2	3	0	2
PF00728	Glycosyl hydrolase family 20, catalytic domain	2	2	4	1	0	0	4	2	1	1	3
PF10366	Vacuolar sorting protein 39 domain 1	2	2	3	1	1	1	3	3	1	1	3
PF04099	Sybindin-like family	2	3	4	0	2	1	2	2	0	2	3
PF09430	Protein of unknown function (DUF2012)	2	2	2	0	0	1	2	2	1	1	2
PF03271	EB1-like C-terminal motif	2	3	2	0	1	1	2	2	1	0	2
PF03477	ATP cone domain	2	2	2	0	0	0	1	1	0	0	1
PF04675	DNA ligase N terminus	2	2	3	0	1	1	3	3	2	1	3
PF03255	Acetyl co-enzyme A carboxylase carboxyltransferase alpha subunit	2	3	3	0	0	0	3	3	0	0	2
PF13370	4Fe-4S single cluster domain	2	2	2	1	0	1	1	2	1	0	2
PF10890	Protein of unknown function (DUF2741)	2	2	2	1	0	0	1	2	1	0	2
PF02913	FAD linked oxidases, C-terminal domain	2	1	2	0	2	1	2	2	0	2	1
PF09258	Glycosyl transferase family 64 domain	2	1	3	1	0	0	2	3	0	0	1
PF11837	Domain of unknown function (DUF3357)	2	4	4	0	2	0	5	2	0	0	4
PF01981	Peptidyl-tRNA hydrolase PTH2	2	3	3	0	0	0	3	2	0	0	2
PF14249	Tocopherol cyclase	2	1	2	1	0	0	2	2	1	0	2
PF10075	COP9 signalosome, subunit CSN8	2	2	1	0	1	1	0	1	0	1	1
PF09733	VEFS-Box of polycomb protein	2	1	3	0	1	0	3	2	0	0	2
PF01487	Type I 3-dehydroquinase	2	4	4	1	0	1	2	3	2	1	2
PF00215	Orotidine 5'-phosphate decarboxylase / HUMPS family	2	2	2	0	0	0	2	1	0	0	2
PF13578	Methyltransferase domain	2	1	2	0	0	0	1	0	0	0	2
PF02221	ML domain	2	3	7	0	2	0	2	4	0	1	1
PF00762	Ferrochelatase	2	3	5	1	1	2	5	5	0	2	4
PF07994	Myo-inositol-1-phosphate synthase	2	1	2	0	0	0	2	2	0	0	1
PF09229	Activator of Hsp90 ATPase, N-terminal	2	1	2	0	0	1	3	2	1	0	1
PF11998	Protein of unknown function (DUF3493)	2	1	2	0	0	0	2	0	0	0	1
PF14227	gag-polypeptide of LTR copia-type	2	3	8	3	4	6	0	0	0	0	0
PF00535	Glycosyl transferase family 2	2	3	3	0	0	0	2	3	1	0	2
PF01159	Ribosomal protein L6e	2	2	4	1	1	2	4	4	1	2	4
PF04410	Gar1/Naf1 RNA binding region	2	2	3	0	0	0	3	2	0	0	3
PF01663	Type I phosphodiesterase / nucleotide pyrophosphatase	2	1	2	0	0	0	2	2	0	0	2
PF02545	Maf-like protein	2	1	3	0	0	0	3	2	0	0	3
PF03091	CutA1 divalent ion tolerance protein	2	2	2	0	0	0	2	2	0	0	2
PF13976	GAG-pre-integrase domain	2	1	0	3	3	0	0	0	0	0	0
PF04990	RNA polymerase Rpb1, domain 7	2	1	2	0	0	0	0	2	0	0	2
PF10714	Late embryogenesis abundant protein 18	2	1	2	0	0	0	1	1	0	0	0
PF12263	Protein of unknown function (DUF3611)	2	1	2	0	0	0	1	2	0	0	0
PF04983	RNA polymerase Rpb1, domain 3	2	2	3	1	0	0	2	4	0	1	3
PF05817	Oligosaccharyltransferase subunit Ribophorin II	2	2	2	0	0	0	1	2	0	0	2
PF01878	EVE domain	2	1	1	0	0	0	0	1	0	0	1
PF01808	AICARFT/IMPCHase bienzyme	2	2	2	1	1	1	1	2	0	0	2
PF00303	Thymidylate synthase	2	0	2	0	0	1	1	2	0	0	1
PF13459	4Fe-4S single cluster domain	2	1	4	0	1	0	3	2	0	0	3
PF10517	Electron transfer DM13	2	1	2	0	1	0	2	1	0	1	0
PF12265	Histone-binding protein RBBP4 or subunit C of CAF1 complex	2	4	6	1	0	1	5	6	0	1	5
PF03998	Utp11 protein	2	0	1	2	0	0	1	0	1	0	3
PF14829	Glycerol-3-phosphate acyltransferase N-terminal	2	3	3	0	0	0	3	3	0	1	3
PF04073	Aminoacyl-tRNA editing domain	2	2	3	0	1	1	3	3	0	0	2
PF06624	Ribosome associated membrane protein RAMP4	2	1	4	1	1	0	3	4	2	0	3
PF09133	SANTA (SANT Associated)	2	2	1	1	0	0	2	1	0	0	2
PF13934	Nuclear pore complex assembly	2	3	1	1	0	1	2	2	1	1	2
PF04051	Transport protein particle (TRAPP) component	2	3	4	1	1	0	4	4	0	0	3
PF00010	Helix-loop-helix DNA-binding domain	2	0	0	1	1	0	0	1	0	0	0
PF04266	ASCH domain	2	1	2	0	0	0	1	1	1	1	1
PF01209	ubiE/COQ5 methyltransferase family	2	2	2	0	1	0	2	1	0	0	2
PF07718	Coatomer beta C-terminal region	2	2	3	1	1	0	1	1	0	0	2
PF02666	Phosphatidylserine decarboxylase	2	1	2	1	1	1	2	2	2	1	2
PF04280	Tim44-like domain	2	3	2	0	1	0	2	2	0	0	1
PF02167	Cytochrome C1 family	2	3	3	1	1	0	2	3	0	0	2
PF07107	Wound-induced protein WI12	2	3	3	1	1	0	3	3	0	0	1
PF13714	Phosphoenolpyruvate phosphomutase	2	2	2	1	0	1	1	2	2	0	2
PF01132	Elongation factor P (EF-P) OB domain	2	2	2	0	0	0	1	2	0	0	1
PF04725	Photosystem II 10 kDa polypeptide PsbR	2	2	2	0	0	0	2	2	0	0	2
PF09282	Mago binding	2	2	1	0	0	0	2	2	0	0	2
PF11265	Mediator complex subunit 25 von Willebrand factor type A	2	1	1	0	2	0	2	2	0	0	1
PF01450	Acetohydroxy acid isomeroreductase, catalytic domain	2	3	3	1	1	0	3	2	0	0	3
PF08321	PPP5 TPR repeat region	2	0	2	1	1	0	1	1	0	1	0
PF04597	Ribophorin I	2	3	3	0	0	0	4	3	0	1	2
PF01780	Ribosomal L37ae protein family	2	3	3	1	0	0	5	4	0	0	4
PF04081	DNA polymerase delta, subunit 4	2	0	1	0	0	0	2	1	1	1	1
PF13091	PLD-like domain	2	5	4	0	0	0	4	3	0	0	3
PF12222	Peptide N-acetyl-beta-D-glucosaminyl asparaginase amidase A	2	2	2	1	1	1	1	3	2	2	0
PF01225	Mur ligase family, catalytic domain	2	3	3	1	0	0	3	2	0	0	2
PF11831	pre-mRNA splicing factor component	2	1	2	1	0	0	2	2	0	0	2
PF02602	Uroporphyrinogen-III synthase HemD	2	2	1	1	0	0	1	2	0	0	1
PF15264	Tumour suppressing sub-chromosomal transferable candidate 4	2	0	1	0	1	0	1	1	0	0	1
PF03737	Demethylmenaquinone methyltransferase	2	4	3	0	0	0	2	3	1	0	2
PF04446	tRNAHis guanylyltransferase	2	1	1	1	0	1	1	1	1	1	1
PF12546	Blue/Ultraviolet sensing protein C terminal	2	2	1	0	0	0	2	2	0	0	1
PF02099	Josephin	2	1	2	0	0	0	2	2	0	0	2
PF07851	TMPIT-like protein	2	2	4	1	2	1	2	2	1	1	2
PF00953	Glycosyl transferase family 4	2	2	2	0	1	0	3	2	0	1	3
PF09320	Domain of unknown function (DUF1977)	2	2	2	1	0	0	2	2	0	0	2
[truncated: 1,675 more rows]

## Sheet: Supplementary Table 6
Supplementary Table 6. LTR retrons in the At subgenome of G. barbadense
Scaffold No.	Scaffold Name		LTR-retron				5'-LTR			3'-LTR
		Length (bp)	Start	End	Length (bp)	Strand	Start	End	Length (bp)	Start	End	Length (bp)	Group
AA-LTR-0001	AA1_scf000594-00372513	352506	21046	23900	2855	-	21046	21471	426	23474	23900	427	Ty1/Copia
AA-LTR-0002	AA1_scf000594-00372513	352506	38154	58638	20485	-	38154	38639	486	58131	58638	508
AA-LTR-0003	AA1_scf000594-00372513	352506	109259	112895	3637	-	109259	109686	428	112469	112895	427	Ty1/Copia
AA-LTR-0004	AA1_scf006399-00071988	68904	37179	46738	9560	+	37179	38575	1397	45338	46738	1401	Ty3/Gypsy
AA-LTR-0005	AA1_scf000280-00452414	444328	6479	14903	8425	-	6479	8929	2451	12473	14903	2431
AA-LTR-0006	AA1_scf003798-00145178	143530	30657	44412	13756	-	30657	30833	177	44238	44412	175	Ty3/Gypsy
AA-LTR-0007	AA1_scf001094-00297234	290166	171342	184972	13631	+	171342	171568	227	184746	184972	227
AA-LTR-0008	AA1_scf005456-00095031	93153	37589	44479	6891	-	37589	37765	177	44303	44479	177	Ty3/Gypsy
AA-LTR-0009	AA1_scf000430-00405893	391618	33123	42396	9274	+	33123	34510	1388	41023	42396	1374	Ty3/Gypsy
AA-LTR-0010	AA1_scf000430-00405893	391618	98122	110901	12780	-	98122	99416	1295	109633	110901	1269
AA-LTR-0011	AA1_scf000430-00405893	391618	265177	271730	6554	+	265177	265770	594	271130	271730	601	Ty3/Gypsy
AA-LTR-0012	AA1_scf004730-00116098	112936	80920	95871	14952	+	80920	82841	1922	93960	95871	1912
AA-LTR-0013	AA1_scf002747-00186682	181269	4486	16243	11758	+	4486	6497	2012	14190	16243	2054	Ty3/Gypsy
AA-LTR-0014	AA1_scf001622-00250100	241723	226615	230353	3739	+	226615	226969	355	230009	230353	345
AA-LTR-0015	AA1_scf003172-00169677	164383	23293	39241	15949	+	23293	23411	119	39123	39241	119
AA-LTR-0016	AA1_scf003172-00169677	164383	147063	150956	3894	+	147063	147338	276	150661	150956	296	Ty3/Gypsy
AA-LTR-0017	AA1_scf000513-00386960	367619	21665	24058	2394	+	21665	21992	328	23710	24058	349
AA-LTR-0018	AA1_scf000513-00386960	367619	126004	130629	4626	-	126004	127605	1602	128918	130629	1712
AA-LTR-0019	AA1_scf000513-00386960	367619	232003	242767	10765	+	232003	233314	1312	241454	242767	1314
AA-LTR-0020	AA1_scf000513-00386960	367619	262670	267711	5042	-	262670	263014	345	267366	267711	346
AA-LTR-0021	AA1_scf004768-00114884	110936	34062	38948	4887	-	34062	34441	380	38570	38948	379	Ty1/Copia
AA-LTR-0022	AA1_scf000214-00480463	472902	7109	16605	9497	-	7109	10255	3147	13448	16605	3158
AA-LTR-0023	AA1_scf000214-00480463	472902	133827	142966	9140	-	133827	135188	1362	141577	142966	1390	Ty3/Gypsy
AA-LTR-0024	AA1_scf000214-00480463	472902	182829	199340	16512	+	182829	183941	1113	198232	199340	1109	Ty3/Gypsy
AA-LTR-0025	AA1_scf000214-00480463	472902	276721	281504	4784	-	276721	277712	992	280500	281504	1005
AA-LTR-0026	AA1_scf005696-00088999	84309	62345	73684	11340	-	62345	64626	2282	71398	73684	2287	Ty3/Gypsy
AA-LTR-0027	AA1_scf000474-00396400	387611	94233	98996	4764	-	94233	95225	993	98013	98996	984
AA-LTR-0028	AA1_scf000474-00396400	387611	276865	288793	11929	-	276865	278138	1274	287520	288793	1274
AA-LTR-0029	AA1_scf000474-00396400	387611	336155	345011	8857	+	336155	338623	2469	342542	345011	2470
AA-LTR-0030	AA1_scf001303-00277552	274062	139547	153684	14138	+	139547	141459	1913	151773	153684	1912
AA-LTR-0031	AA1_scf000681-00355250	343083	168852	181566	12715	-	168852	172163	3312	178285	181566	3282	Ty3/Gypsy
AA-LTR-0032	AA1_scf005175-00103095	101976	23021	29836	6816	+	23021	23131	111	29726	29836	111	Ty3/Gypsy
AA-LTR-0033	AA1_scf005175-00103095	101976	84072	101213	17142	+	84072	84307	236	100978	101213	236
AA-LTR-0034	AA1_scf004650-00118584	110421	26	9965	9940	-	26	441	416	9550	9965	416
AA-LTR-0035	AA1_scf007390-00055456	52636	7646	12651	5006	+	7646	7914	269	12384	12651	268	Ty1/Copia
AA-LTR-0036	AA1_scf000762-00343499	331361	300160	306964	6805	-	300160	300761	602	306321	306964	644	Ty3/Gypsy
AA-LTR-0037	AA1_scf007009-00060901	57550	32136	50374	18239	-	32136	33463	1328	49059	50374	1316	Ty3/Gypsy
AA-LTR-0038	AA1_scf000680-00355293	345247	163294	174000	10707	-	163294	163634	341	173655	174000	346
AA-LTR-0039	AA1_scf000680-00355293	345247	175013	191255	16243	+	175013	175655	643	190612	191255	644
AA-LTR-0040	AA1_scf000328-00435502	419364	149698	162900	13203	+	149698	151027	1330	161572	162900	1329	Ty3/Gypsy
AA-LTR-0041	AA1_scf000328-00435502	419364	198869	222333	23465	-	198869	200618	1750	220545	222333	1789
AA-LTR-0042	AA1_scf000915-00318199	307447	171181	183644	12464	+	171181	174160	2980	180741	183644	2904
AA-LTR-0043	AA1_scf000915-00318199	307447	189242	194234	4993	+	189242	189275	34	194201	194234	34	Ty3/Gypsy
AA-LTR-0044	AA1_scf002581-00194693	192953	180885	190655	9771	+	180885	182336	1452	189136	190655	1520
AA-LTR-0045	AA1_scf004573-00121003	113745	32318	42034	9717	-	32318	34279	1962	40080	42034	1955
AA-LTR-0046	AA1_scf001744-00240561	237526	49787	64191	14405	-	49787	50469	683	63513	64191	679
AA-LTR-0047	AA1_scf001744-00240561	237526	199847	212293	12447	+	199847	202576	2730	209562	212293	2732
AA-LTR-0048	AA1_scf007940-00048405	48205	19795	27777	7983	-	19795	20759	965	26817	27777	961
AA-LTR-0049	AA1_scf003369-00162377	154149	32799	38136	5338	+	32799	33357	559	37579	38136	558
AA-LTR-0050	AA1_scf005219-00101868	98409	40190	43699	3510	-	40190	40391	202	43559	43699	141
AA-LTR-0051	AA1_scf005219-00101868	98409	89701	98390	8690	-	89701	90330	630	97780	98390	611	Ty3/Gypsy
AA-LTR-0052	AA1_scf001435-00266813	260216	214082	226831	12750	+	214082	215448	1367	225465	226831	1367
AA-LTR-0053	AA1_scf001435-00266813	260216	236623	239039	2417	-	236623	237049	427	238613	239039	427	Ty1/Copia
AA-LTR-0054	AA1_scf001435-00266813	260216	250078	255418	5341	+	250078	250637	560	254859	255418	560	Ty1/Copia
AA-LTR-0055	AA1_scf005652-00090504	83370	49509	55229	5721	+	49509	49643	135	55095	55229	135
AA-LTR-0056	AA1_scf006369-00072473	72475	32396	42178	9783	+	32396	34042	1647	40537	42178	1642	Ty3/Gypsy
AA-LTR-0057	AA1_scf001746-00240386	238500	36891	42005	5115	+	36891	37474	584	41421	42005	585	Ty1/Copia
AA-LTR-0058	AA1_scf001746-00240386	238500	58643	68964	10322	+	58643	60001	1359	67629	68964	1336
AA-LTR-0059	AA1_scf005077-00105538	95366	81403	86185	4783	+	81403	82386	984	85194	86185	992
AA-LTR-0060	AA1_scf002544-00197106	192194	26557	32487	5931	-	26557	26733	177	32311	32487	177
AA-LTR-0061	AA1_scf002544-00197106	192194	77760	92115	14356	-	77760	79674	1915	90250	92115	1866
AA-LTR-0062	AA1_scf007071-00059930	55498	36257	54315	18059	+	36257	36385	129	54187	54315	129
AA-LTR-0063	AA1_scf001589-00252983	240997	186273	196920	10648	-	186273	187639	1367	195541	196920	1380
AA-LTR-0064	AA1_scf001589-00252983	240997	200582	205663	5082	+	200582	201121	540	205124	205663	540	Ty1/Copia
AA-LTR-0065	AA1_scf002133-00217470	212309	180226	188081	7856	+	180226	181726	1501	186577	188081	1505
AA-LTR-0066	AA1_scf007353-00055835	55842	44872	55099	10228	+	44872	45554	683	54395	55099	705
AA-LTR-0067	AA1_scf002651-00190461	178400	8795	19783	10989	-	8795	9205	411	19374	19783	410	Ty3/Gypsy
AA-LTR-0068	AA1_scf002651-00190461	178400	32751	40242	7492	+	32751	34903	2153	38149	40242	2094
AA-LTR-0069	AA1_scf003020-00174802	165866	111353	129218	17866	+	111353	114090	2738	126492	129218	2727
AA-LTR-0070	AA1_scf000528-00384700	372903	4626	7001	2376	-	4626	5050	425	6577	7001	425	Ty1/Copia
AA-LTR-0071	AA1_scf002013-00224495	211414	94966	102508	7543	+	94966	95027	62	102416	102508	93	Ty3/Gypsy
AA-LTR-0072	AA1_scf004997-00107704	102023	86544	91641	5098	+	86544	87002	459	91183	91641	459	Ty1/Copia
AA-LTR-0073	AA1_scf006658-00066879	63439	6	4914	4909	+	6	708	703	4213	4914	702	Ty3/Gypsy
AA-LTR-0074	AA1_scf006658-00066879	63439	8479	11598	3120	+	8479	9067	589	11010	11598	589
AA-LTR-0075	AA1_scf000060-00649154	629718	193402	195770	2369	-	193402	193825	424	195346	195770	425
AA-LTR-0076	AA1_scf000060-00649154	629718	327799	338405	10607	-	327799	328135	337	338064	338405	342
AA-LTR-0077	AA1_scf000060-00649154	629718	407816	417706	9891	+	407816	410820	3005	414689	417706	3018	Ty3/Gypsy
AA-LTR-0078	AA1_scf003403-00160896	156295	61515	74245	12731	+	61515	62835	1321	72939	74245	1307	Ty3/Gypsy
AA-LTR-0079	AA1_scf003403-00160896	156295	78788	87689	8902	-	78788	79300	513	87177	87689	513	Ty3/Gypsy
AA-LTR-0080	AA1_scf005850-00084157	83737	23067	36986	13920	+	23067	23292	226	36760	36986	227	Ty3/Gypsy
AA-LTR-0081	AA1_scf003721-00147773	140563	60406	65574	5169	+	60406	60632	227	65348	65574	227	Ty1/Copia
AA-LTR-0082	AA1_scf003973-00139578	133626	63651	79327	15677	-	63651	64166	516	78811	79327	517
AA-LTR-0083	AA1_scf003973-00139578	133626	104154	107748	3595	+	104154	104787	634	107115	107748	634	Ty3/Gypsy
AA-LTR-0084	AA1_scf003973-00139578	133626	120518	128773	8256	-	120518	120821	304	128468	128773	306	Ty3/Gypsy
AA-LTR-0085	AA1_scf002169-00215872	209143	180838	191529	10692	+	180838	183588	2751	188794	191529	2736
AA-LTR-0086	AA1_scf002268-00210550	205214	101996	124257	22262	-	101996	104090	2095	122177	124257	2081
AA-LTR-0087	AA1_scf004054-00137201	132690	12537	29539	17003	+	12537	13372	836	28704	29539	836
AA-LTR-0088	AA1_scf004421-00125264	124638	61288	70916	9629	-	61288	62011	724	70166	70916	751
AA-LTR-0089	AA1_scf000277-00453624	443690	64341	75781	11441	+	64341	66136	1796	73986	75781	1796	Ty3/Gypsy
AA-LTR-0090	AA1_scf004093-00136260	135588	22447	35224	12778	+	22447	23776	1330	33870	35224	1355	Ty3/Gypsy
AA-LTR-0091	AA1_scf006169-00076578	74779	18352	28912	10561	-	18352	19121	770	28144	28912	769	Ty3/Gypsy
AA-LTR-0092	AA1_scf001382-00271235	257867	181371	201260	19890	+	181371	183108	1738	199506	201260	1755	Ty1/Copia
AA-LTR-0093	AA1_scf004769-00114883	107697	363	10259	9897	+	363	1920	1558	8703	10259	1557
AA-LTR-0094	AA1_scf006107-00078160	74259	35263	43449	8187	-	35263	37987	2725	40726	43449	2724
AA-LTR-0095	AA1_scf007081-00059704	58756	34391	44027	9637	+	34391	34902	512	43516	44027	512
AA-LTR-0096	AA1_scf001576-00253729	248011	103671	112882	9212	+	103671	103804	134	112748	112882	135
AA-LTR-0097	AA1_scf000949-00313415	310929	19117	27545	8429	+	19117	21348	2232	25265	27545	2281	Ty3/Gypsy
AA-LTR-0098	AA1_scf000407-00412559	400213	56945	62024	5080	+	56945	57057	113	61912	62024	113
AA-LTR-0099	AA1_scf000407-00412559	400213	101045	114863	13819	+	101045	102352	1308	113552	114863	1312
AA-LTR-0100	AA1_scf001340-00274560	266407	40568	58951	18384	-	40568	40712	145	58807	58951	145
AA-LTR-0101	AA1_scf001340-00274560	266407	228691	231747	3057	+	228691	229010	320	231415	231747	333
AA-LTR-0102	AA1_scf000146-00532291	497484	135868	150427	14560	-	135868	136138	271	150205	150427	223
AA-LTR-0103	AA1_scf000146-00532291	497484	331462	335099	3638	+	331462	331889	428	334672	335099	428	Ty1/Copia
AA-LTR-0104	AA1_scf000146-00532291	497484	384577	389678	5102	-	384577	385131	555	389125	389678	554	Ty1/Copia
AA-LTR-0105	AA1_scf002208-00213833	206678	112844	121581	8738	-	112844	114023	1180	120408	121581	1174	Ty3/Gypsy
AA-LTR-0106	AA1_scf005152-00103557	101351	53822	67889	14068	+	53822	55231	1410	66479	67889	1411
AA-LTR-0107	AA1_scf002628-00191511	192528	54101	62686	8586	+	54101	54906	806	61903	62686	784	Ty3/Gypsy
AA-LTR-0108	AA1_scf007385-00055515	53844	18881	23441	4561	-	18881	19122	242	23200	23441	242	Ty1/Copia
AA-LTR-0109	AA1_scf005553-00092943	96054	20925	41706	20782	+	20925	22319	1395	40310	41706	1397
AA-LTR-0110	AA1_scf004816-00113506	111987	87757	93005	5249	+	87757	87933	177	92829	93005	177
AA-LTR-0111	AA1_scf001774-00239305	227498	133877	150582	16706	-	133877	136335	2459	148184	150582	2399
AA-LTR-0112	AA1_scf006020-00080126	77675	39014	49419	10406	+	39014	39053	40	49380	49419	40
AA-LTR-0113	AA1_scf001501-00261257	254777	21053	31663	10611	+	21053	23861	2809	28837	31663	2827
AA-LTR-0114	AA1_scf002530-00197491	187756	116379	117655	1277	+	116379	116506	128	117528	117655	128
AA-LTR-0115	AA1_scf002851-00182065	180094	85675	95050	9376	+	85675	87047	1373	93687	95050	1364	Ty3/Gypsy
AA-LTR-0116	AA1_scf002851-00182065	180094	158573	169703	11131	+	158573	161600	3028	166679	169703	3025	Ty3/Gypsy
AA-LTR-0117	AA1_scf000478-00395150	386907	100786	106492	5707	+	100786	100962	177	106316	106492	177
AA-LTR-0118	AA1_scf000478-00395150	386907	273755	282603	8849	+	273755	275122	1368	281223	282603	1381	Ty3/Gypsy
AA-LTR-0119	AA1_scf000478-00395150	386907	349941	361298	11358	-	349941	352924	2984	358304	361298	2995	Ty3/Gypsy
AA-LTR-0120	AA1_scf000478-00395150	386907	365891	367544	1654	+	365891	366078	188	367357	367544	188
AA-LTR-0121	AA1_scf004712-00116793	116491	38791	42739	3949	+	38791	38991	201	42539	42739	201	Ty1/Copia
AA-LTR-0122	AA1_scf000962-00312117	300105	116318	126378	10061	-	116318	116566	249	126130	126378	249
AA-LTR-0123	AA1_scf000962-00312117	300105	171184	176640	5457	-	171184	172213	1030	175615	176640	1026	Ty3/Gypsy
AA-LTR-0124	AA1_scf000962-00312117	300105	186293	199519	13227	-	186293	186527	235	199284	199519	236
AA-LTR-0125	AA1_scf000962-00312117	300105	206249	216109	9861	+	206249	206735	487	215618	216109	492	Ty1/Copia
AA-LTR-0126	AA1_scf001097-00297157	290500	51811	61349	9539	-	51811	52493	683	60661	61349	689	Ty3/Gypsy
AA-LTR-0127	AA1_scf001097-00297157	290500	150240	165626	15387	+	150240	150879	640	164987	165626	640	Ty3/Gypsy
AA-LTR-0128	AA1_scf001097-00297157	290500	189718	194845	5128	+	189718	189886	169	194677	194845	169	Ty3/Gypsy
AA-LTR-0129	AA1_scf008889-00039161	38255	23506	32187	8682	-	23506	24872	1367	30820	32187	1368	Ty3/Gypsy
AA-LTR-0130	AA1_scf007840-00049641	49069	15311	25103	9793	+	15311	16616	1306	23777	25103	1327	Ty3/Gypsy
AA-LTR-0131	AA1_scf006618-00067511	62322	48278	55857	7580	+	48278	49481	1204	54662	55857	1196	Ty3/Gypsy
AA-LTR-0132	AA1_scf006257-00074516	73587	28843	39667	10825	-	28843	31718	2876	36802	39667	2866
AA-LTR-0133	AA1_scf004083-00136459	133576	34768	43793	9026	+	34768	36130	1363	42416	43793	1378
AA-LTR-0134	AA1_scf007819-00049853	48062	13426	17985	4560	+	13426	14076	651	17335	17985	651
AA-LTR-0135	AA1_scf001186-00288241	276381	116804	126625	9822	+	116804	118226	1423	125191	126625	1435
AA-LTR-0136	AA1_scf002715-00188170	175279	47775	60340	12566	-	47775	48722	948	59475	60340	866
AA-LTR-0137	AA1_scf007735-00050990	52218	27827	50160	22334	+	27827	29976	2150	47988	50160	2173
AA-LTR-0138	AA1_scf000250-00463247	446090	216036	227457	11422	-	216036	219140	3105	224345	227457	3113	Ty3/Gypsy
AA-LTR-0139	AA1_scf000250-00463247	446090	292286	298863	6578	+	292286	294141	1856	297025	298863	1839
AA-LTR-0140	AA1_scf000250-00463247	446090	330233	349357	19125	+	330233	331233	1001	348364	349357	994
AA-LTR-0141	AA1_scf000831-00331858	320854	249717	258793	9077	-	249717	251734	2018	256765	258793	2029
AA-LTR-0142	AA1_scf001381-00271238	266975	26330	37906	11577	-	26330	26452	123	37785	37906	122	Ty3/Gypsy
AA-LTR-0143	AA1_scf001381-00271238	266975	195131	208413	13283	-	195131	197924	2794	205595	208413	2819	Ty3/Gypsy
AA-LTR-0144	AA1_scf000524-00385340	365589	134965	139969	5005	+	134965	135179	215	139755	139969	215	Ty1/Copia
AA-LTR-0145	AA1_scf000044-00676464	639851	195724	201922	6199	+	195724	196605	882	201083	201922	840
AA-LTR-0146	AA1_scf000044-00676464	639851	244771	247187	2417	-	244771	245217	447	246741	247187	447	Ty1/Copia
AA-LTR-0147	AA1_scf000044-00676464	639851	472971	482694	9724	+	472971	474932	1962	480724	482694	1971	Ty3/Gypsy
AA-LTR-0148	AA1_scf000005-01065352	1044700	76869	84399	7531	-	76869	78235	1367	83068	84399	1332	Ty3/Gypsy
AA-LTR-0149	AA1_scf000005-01065352	1044700	129708	144996	15289	+	129708	132266	2559	142442	144996	2555
AA-LTR-0150	AA1_scf000005-01065352	1044700	161173	171613	10441	-	161173	162322	1150	170462	171613	1152	Ty3/Gypsy
AA-LTR-0151	AA1_scf000005-01065352	1044700	365297	375689	10393	-	365297	366712	1416	374244	375689	1446	Ty3/Gypsy
AA-LTR-0152	AA1_scf000005-01065352	1044700	700141	707974	7834	+	700141	700647	507	707468	707974	507
AA-LTR-0153	AA1_scf002173-00215526	212202	187205	196560	9356	+	187205	187759	555	196006	196560	555	Ty3/Gypsy
AA-LTR-0154	AA1_scf002512-00198405	184895	154177	157242	3066	+	154177	154400	224	157008	157242	235	Ty1/Copia
AA-LTR-0155	AA1_scf004974-00108634	106018	95883	98198	2316	-	95883	96039	157	98042	98198	157
AA-LTR-0156	AA1_scf004394-00125958	122702	35478	46902	11425	+	35478	38763	3286	43578	46902	3325	Ty3/Gypsy
AA-LTR-0157	AA1_scf004394-00125958	122702	102950	113911	10962	+	102950	105663	2714	111211	113911	2701	Ty3/Gypsy
AA-LTR-0158	AA1_scf000562-00378027	361017	8961	14321	5361	+	8961	9412	452	13873	14321	449	Ty1/Copia
AA-LTR-0159	AA1_scf000562-00378027	361017	232162	233605	1444	+	232162	232347	186	233402	233605	204
AA-LTR-0160	AA1_scf000562-00378027	361017	249280	261816	12537	-	249280	250609	1330	260466	261816	1351
AA-LTR-0161	AA1_scf000562-00378027	361017	346448	354232	7785	+	346448	347024	577	353656	354232	577	Ty1/Copia
AA-LTR-0162	AA1_scf000847-00328589	327562	57664	62457	4794	-	57664	58012	349	62105	62457	353	Ty1/Copia
AA-LTR-0163	AA1_scf000847-00328589	327562	138785	148267	9483	+	138785	139189	405	147886	148267	382	Ty3/Gypsy
AA-LTR-0164	AA1_scf000847-00328589	327562	164100	169071	4972	-	164100	164574	475	168574	169071	498	Ty1/Copia
AA-LTR-0165	AA1_scf000786-00339823	330928	9785	13254	3470	+	9785	9980	196	13059	13254	196
AA-LTR-0166	AA1_scf004506-00122548	121627	64936	69563	4628	-	64936	65205	270	69294	69563	270	Ty1/Copia
AA-LTR-0167	AA1_scf005176-00103092	98308	22609	36300	13692	-	22609	23931	1323	34996	36300	1305	Ty3/Gypsy
AA-LTR-0168	AA1_scf002188-00214899	204881	142082	155362	13281	-	142082	142223	142	155220	155362	143
AA-LTR-0169	AA1_scf000093-00591437	575158	163913	168519	4607	+	163913	164192	280	168240	168519	280	Ty1/Copia
AA-LTR-0170	AA1_scf000141-00538703	522528	465291	475411	10121	+	465291	466830	1540	473827	475411	1585	Ty3/Gypsy
AA-LTR-0171	AA1_scf004012-00138494	130798	111901	129065	17165	+	111901	111950	50	129016	129065	50
AA-LTR-0172	AA1_scf001074-00298844	290639	7314	16831	9518	+	7314	8628	1315	15521	16831	1311	Ty3/Gypsy
AA-LTR-0173	AA1_scf000855-00327784	314601	193200	196838	3639	+	193200	193628	429	196411	196838	428	Ty1/Copia
AA-LTR-0174	AA1_scf000547-00381602	373403	26218	41760	15543	+	26218	26632	415	41343	41760	418
AA-LTR-0175	AA1_scf000547-00381602	373403	207630	216402	8773	-	207630	209240	1611	214791	216402	1612	Ty1/Copia
AA-LTR-0176	AA1_scf000547-00381602	373403	262394	283192	20799	-	262394	264049	1656	281539	283192	1654	Ty3/Gypsy
AA-LTR-0177	AA1_scf000547-00381602	373403	313305	321589	8285	+	313305	316054	2750	318811	321589	2779
AA-LTR-0178	AA1_scf000065-00635983	612366	69440	72638	3199	-	69440	69800	361	72288	72638	351
AA-LTR-0179	AA1_scf003571-00153472	148844	25463	32710	7248	+	25463	26527	1065	31679	32710	1032
AA-LTR-0180	AA1_scf003571-00153472	148844	59306	70044	10739	+	59306	60918	1613	68499	70044	1546	Ty1/Copia
AA-LTR-0181	AA1_scf003571-00153472	148844	70519	80607	10089	+	70519	71846	1328	79246	80607	1362	Ty3/Gypsy
AA-LTR-0182	AA1_scf004673-00117848	112541	46921	49472	2552	+	46921	47271	351	49122	49472	351
AA-LTR-0183	AA1_scf004673-00117848	112541	57418	61011	3594	-	57418	58050	633	60378	61011	634	Ty3/Gypsy
AA-LTR-0184	AA1_scf001010-00305877	299453	33	17985	17953	+	33	999	967	17020	17985	966
AA-LTR-0185	AA1_scf001010-00305877	299453	70379	73974	3596	+	70379	71012	634	73340	73974	635	Ty3/Gypsy
AA-LTR-0186	AA1_scf002602-00193115	186206	134890	149470	14581	-	134890	136190	1301	148156	149470	1315	Ty3/Gypsy
AA-LTR-0187	AA1_scf000305-00440713	427854	348379	356981	8603	+	348379	349310	932	356052	356981	930	Ty3/Gypsy
AA-LTR-0188	AA1_scf000163-00519904	492436	50693	57329	6637	+	50693	51311	619	56711	57329	619	Ty3/Gypsy
AA-LTR-0189	AA1_scf000163-00519904	492436	145476	149517	4042	+	145476	145701	226	149291	149517	227	Ty1/Copia
AA-LTR-0190	AA1_scf000163-00519904	492436	235850	238228	2379	+	235850	236276	427	237802	238228	427	Ty1/Copia
AA-LTR-0191	AA1_scf000163-00519904	492436	307215	318604	11390	+	307215	307427	213	318392	318604	213
AA-LTR-0192	AA1_scf000163-00519904	492436	325547	337665	12119	+	325547	328015	2469	335187	337665	2479
AA-LTR-0193	AA1_scf000163-00519904	492436	341625	346257	4633	-	341625	341759	135	346123	346257	135	Ty1/Copia
AA-LTR-0194	AA1_scf000163-00519904	492436	356726	377577	20852	+	356726	357647	922	376655	377577	923	Ty3/Gypsy
AA-LTR-0195	AA1_scf000563-00378016	374283	35308	46654	11347	+	35308	36700	1393	45271	46654	1384	Ty3/Gypsy
AA-LTR-0196	AA1_scf000563-00378016	374283	144581	164948	20368	+	144581	144939	359	164588	164948	361	Ty3/Gypsy
AA-LTR-0197	AA1_scf000284-00449725	440158	187189	194040	6852	+	187189	187424	236	193805	194040	236	Ty1/Copia
AA-LTR-0198	AA1_scf000284-00449725	440158	263383	282853	19471	-	263383	263573	191	282663	282853	191	Ty3/Gypsy
AA-LTR-0199	AA1_scf000284-00449725	440158	289272	309622	20351	-	289272	292148	2877	306741	309622	2882
AA-LTR-0200	AA1_scf007326-00056276	54741	29476	40888	11413	+	29476	30600	1125	39766	40888	1123
AA-LTR-0201	AA1_scf007637-00052073	51796	34028	39789	5762	-	34028	34453	426	39365	39789	425	Ty1/Copia
AA-LTR-0202	AA1_scf003639-00150843	143202	35398	39151	3754	-	35398	36356	959	38176	39151	976
AA-LTR-0203	AA1_scf003639-00150843	143202	48324	67335	19012	+	48324	51101	2778	64555	67335	2781	Ty3/Gypsy
AA-LTR-0204	AA1_scf000063-00640847	624487	51499	55136	3638	+	51499	51926	428	54709	55136	428	Ty1/Copia
AA-LTR-0205	AA1_scf000063-00640847	624487	131615	133487	1873	-	131615	131806	192	133296	133487	192
AA-LTR-0206	AA1_scf000063-00640847	624487	187649	192647	4999	-	187649	188046	398	192252	192647	396	Ty1/Copia
AA-LTR-0207	AA1_scf000063-00640847	624487	336296	343806	7511	+	336296	336472	177	343630	343806	177	Ty3/Gypsy
AA-LTR-0208	AA1_scf000063-00640847	624487	466901	474769	7869	+	466901	468209	1309	473442	474769	1328
AA-LTR-0209	AA1_scf007727-00051091	49041	21550	41067	19518	-	21550	24532	2983	38054	41067	3014
AA-LTR-0210	AA1_scf001055-00301351	287606	59094	71868	12775	+	59094	60813	1720	70121	71868	1748
AA-LTR-0211	AA1_scf001055-00301351	287606	137280	139625	2346	+	137280	137700	421	139203	139625	423	Ty1/Copia
AA-LTR-0212	AA1_scf001055-00301351	287606	239345	255363	16019	+	239345	239729	385	254990	255363	374
AA-LTR-0213	AA1_scf000946-00313935	307678	92250	100559	8310	+	92250	92333	84	100421	100559	139
AA-LTR-0214	AA1_scf003153-00170366	166366	137524	142333	4810	+	137524	137878	355	141979	142333	355	Ty1/Copia
AA-LTR-0215	AA1_scf000805-00336872	331348	132942	150116	17175	+	132942	135451	2510	147610	150116	2507	Ty3/Gypsy
AA-LTR-0216	AA1_scf004107-00135719	132858	15036	28816	13781	-	15036	16397	1362	27470	28816	1347	Ty3/Gypsy
AA-LTR-0217	AA1_scf004107-00135719	132858	33743	47646	13904	+	33743	35105	1363	46348	47646	1299	Ty3/Gypsy
AA-LTR-0218	AA1_scf004107-00135719	132858	104019	115009	10991	-	104019	107108	3090	111919	115009	3091	Ty3/Gypsy
AA-LTR-0219	AA1_scf001230-00284387	260677	44893	50258	5366	+	44893	45464	572	49686	50258	573	Ty1/Copia
AA-LTR-0220	AA1_scf006940-00062023	60997	17248	21973	4726	+	17248	17591	344	21629	21973	345
AA-LTR-0221	AA1_scf005116-00104757	107047	45685	50455	4771	+	45685	46676	992	49464	50455	992
AA-LTR-0222	AA1_scf001460-00264488	253844	196198	206143	9946	-	196198	196358	161	205994	206143	150	Ty3/Gypsy
AA-LTR-0223	AA1_scf001788-00238728	235422	98099	110730	12632	+	98099	99945	1847	108885	110730	1846
AA-LTR-0224	AA1_scf000924-00316527	312473	9454	19664	10211	+	9454	12152	2699	16964	19664	2701	Ty3/Gypsy
AA-LTR-0225	AA1_scf000924-00316527	312473	95401	103050	7650	-	95401	95483	83	102935	103050	116
AA-LTR-0226	AA1_scf000924-00316527	312473	252109	260286	8178	-	252109	252879	771	259497	260286	790	Ty3/Gypsy
AA-LTR-0227	AA1_scf002048-00222156	217758	146607	154361	7755	+	146607	146783	177	154185	154361	177	Ty3/Gypsy
AA-LTR-0228	AA1_scf005449-00095272	93370	58701	77895	19195	+	58701	60624	1924	75930	77895	1966
AA-LTR-0229	AA1_scf002220-00213263	208912	41627	51688	10062	+	41627	42987	1361	50329	51688	1360	Ty3/Gypsy
AA-LTR-0230	AA1_scf000266-00455809	432796	9349	15426	6078	+	9349	9917	569	14845	15426	582	Ty1/Copia
AA-LTR-0231	AA1_scf000266-00455809	432796	139377	142531	3155	+	139377	139591	215	142317	142531	215
AA-LTR-0232	AA1_scf000318-00437771	430219	227916	239447	11532	+	227916	228087	172	239276	239447	172	Ty3/Gypsy
AA-LTR-0233	AA1_scf000318-00437771	430219	282615	297232	14618	-	282615	284015	1401	295801	297232	1432
AA-LTR-0234	AA1_scf000318-00437771	430219	424189	429093	4905	+	424189	424600	412	428681	429093	413	Ty1/Copia
AA-LTR-0235	AA1_scf002080-00220130	211335	187930	201157	13228	+	187930	189353	1424	199741	201157	1417
AA-LTR-0236	AA1_scf004482-00123297	119840	92226	100662	8437	-	92226	92853	628	100078	100662	585
AA-LTR-0237	AA1_scf000930-00315904	310598	44484	52808	8325	+	44484	45854	1371	51434	52808	1375	Ty3/Gypsy
AA-LTR-0238	AA1_scf000930-00315904	310598	54892	64453	9562	+	54892	55069	178	64276	64453	178
AA-LTR-0239	AA1_scf003441-00159410	156502	111385	116113	4729	-	111385	112215	831	115286	116113	828
AA-LTR-0240	AA1_scf000470-00397224	387536	154905	158542	3638	-	154905	155111	207	158340	158542	203	Ty1/Copia
AA-LTR-0241	AA1_scf001315-00276595	267983	139370	147239	7870	+	139370	139696	327	146918	147239	322	Ty3/Gypsy
AA-LTR-0242	AA1_scf000467-00397495	371274	46539	56976	10438	+	46539	47865	1327	55684	56976	1293
AA-LTR-0243	AA1_scf004663-00118195	114431	90760	108213	17454	-	90760	93530	2771	105450	108213	2764
AA-LTR-0244	AA1_scf001487-00262482	258197	105592	118669	13078	-	105592	107022	1431	117252	118669	1418
AA-LTR-0245	AA1_scf004528-00122074	118812	9219	21258	12040	+	9219	9391	173	21086	21258	173	Ty3/Gypsy
AA-LTR-0246	AA1_scf001532-00257708	247452	6428	18610	12183	+	6428	8079	1652	16980	18610	1631
AA-LTR-0247	AA1_scf005508-00093901	92684	54727	60308	5582	+	54727	54996	270	60039	60308	270	Ty1/Copia
AA-LTR-0248	AA1_scf000116-00564120	546389	287729	298675	10947	-	287729	287923	195	298481	298675	195
AA-LTR-0249	AA1_scf000021-00832380	822824	52621	64282	11662	+	52621	54048	1428	62839	64282	1444	Ty3/Gypsy
AA-LTR-0250	AA1_scf000021-00832380	822824	124136	134066	9931	+	124136	125452	1317	132735	134066	1332
AA-LTR-0251	AA1_scf000021-00832380	822824	134776	144996	10221	+	134776	136251	1476	143526	144996	1471	Ty3/Gypsy
AA-LTR-0252	AA1_scf000021-00832380	822824	224819	237236	12418	-	224819	226103	1285	235905	237236	1332	Ty3/Gypsy
AA-LTR-0253	AA1_scf000021-00832380	822824	668950	678811	9862	+	668950	670299	1350	677453	678811	1359	Ty3/Gypsy
AA-LTR-0254	AA1_scf000021-00832380	822824	701262	704065	2804	-	701262	701649	388	703645	704065	421
AA-LTR-0255	AA1_scf000021-00832380	822824	775565	784632	9068	-	775565	775766	202	784432	784632	201	Ty1/Copia
AA-LTR-0256	AA1_scf007042-00060304	56334	1081	8309	7229	-	1081	1391	311	8000	8309	310	Ty3/Gypsy
AA-LTR-0257	AA1_scf000839-00330711	325592	99174	112170	12997	+	99174	99516	343	111832	112170	339	Ty3/Gypsy
AA-LTR-0258	AA1_scf002520-00198076	191776	57407	70481	13075	+	57407	58225	819	69662	70481	820
AA-LTR-0259	AA1_scf002520-00198076	191776	116600	119303	2704	+	116600	116830	231	119067	119303	237
AA-LTR-0260	AA1_scf000121-00561931	539276	113309	123265	9957	+	113309	114627	1319	121947	123265	1319	Ty3/Gypsy
AA-LTR-0261	AA1_scf000121-00561931	539276	142408	151852	9445	+	142408	143733	1326	150534	151852	1319	Ty3/Gypsy
AA-LTR-0262	AA1_scf000121-00561931	539276	418298	438918	20621	+	418298	420743	2446	436472	438918	2447
AA-LTR-0263	AA1_scf009421-00035105	35203	9195	17380	8186	+	9195	10009	815	16557	17380	824
AA-LTR-0264	AA1_scf008750-00040292	40139	4204	5812	1609	-	4204	4432	229	5588	5812	225
AA-LTR-0265	AA1_scf001307-00277123	278772	229062	238604	9543	+	229062	229124	63	238542	238604	63	Ty3/Gypsy
AA-LTR-0266	AA1_scf002609-00192872	189163	5863	21001	15139	+	5863	6351	489	20504	21001	498
AA-LTR-0267	AA1_scf002021-00224220	211304	68264	74863	6600	+	68264	68498	235	74629	74863	235
AA-LTR-0268	AA1_scf002021-00224220	211304	85593	95908	10316	+	85593	87286	1694	94213	95908	1696	Ty3/Gypsy
AA-LTR-0269	AA1_scf001734-00241233	230677	76655	89618	12964	+	76655	76895	241	89363	89618	256
AA-LTR-0270	AA1_scf001734-00241233	230677	185341	200926	15586	+	185341	185851	511	200416	200926	511	Ty3/Gypsy
AA-LTR-0271	AA1_scf000372-00421972	408744	97379	111524	14146	-	97379	98464	1086	110444	111524	1081
AA-LTR-0272	AA1_scf000372-00421972	408744	174118	180621	6504	+	174118	174982	865	179757	180621	865
AA-LTR-0273	AA1_scf000372-00421972	408744	316843	326410	9568	+	316843	318201	1359	325052	326410	1359
AA-LTR-0274	AA1_scf001358-00273232	264462	156498	166762	10265	-	156498	157811	1314	165451	166762	1312	Ty3/Gypsy
AA-LTR-0275	AA1_scf005053-00106183	103488	75682	84335	8654	+	75682	77381	1700	82635	84335	1701	Ty3/Gypsy
AA-LTR-0276	AA1_scf005053-00106183	103488	84341	89712	5372	-	84341	84703	363	89349	89712	364
AA-LTR-0277	AA1_scf001437-00266792	263454	149722	160922	11201	-	149722	152591	2870	158051	160922	2872
AA-LTR-0278	AA1_scf002283-00209847	204495	82738	85184	2447	-	82738	82881	144	85041	85184	144
AA-LTR-0279	AA1_scf003422-00160151	154078	36421	43152	6732	-	36421	37460	1040	42134	43152	1019
AA-LTR-0280	AA1_scf000832-00331840	316981	134750	141652	6903	+	134750	134949	200	141453	141652	200	Ty1/Copia
AA-LTR-0281	AA1_scf005380-00097313	93984	13122	19611	6490	-	13122	13418	297	19317	19611	295	Ty1/Copia
AA-LTR-0282	AA1_scf002996-00176015	170834	26921	37678	10758	+	26921	29821	2901	34779	37678	2900	Ty3/Gypsy
AA-LTR-0283	AA1_scf002996-00176015	170834	148964	160768	11805	+	148964	150333	1370	159393	160768	1376	Ty3/Gypsy
AA-LTR-0284	AA1_scf002996-00176015	170834	162278	169670	7393	+	162278	162770	493	169182	169670	489	Ty1/Copia
AA-LTR-0285	AA1_scf004025-00138189	133789	67393	76283	8891	+	67393	67588	196	76089	76283	195	Ty3/Gypsy
AA-LTR-0286	AA1_scf004025-00138189	133789	94558	102171	7614	-	94558	94591	34	102138	102171	34	Ty3/Gypsy
AA-LTR-0287	AA1_scf001720-00241891	236859	188736	197184	8449	-	188736	189029	294	196903	197184	282	Ty3/Gypsy
AA-LTR-0288	AA1_scf001029-00303506	300131	188192	192339	4148	+	188192	188463	272	192067	192339	273
AA-LTR-0289	AA1_scf000147-00531325	514050	355113	365074	9962	-	355113	356477	1365	363717	365074	1358	Ty3/Gypsy
AA-LTR-0290	AA1_scf000147-00531325	514050	394336	402920	8585	+	394336	394714	379	402541	402920	380	Ty3/Gypsy
AA-LTR-0291	AA1_scf003434-00159721	153777	106542	112464	5923	+	106542	106741	200	112265	112464	200	Ty1/Copia
AA-LTR-0292	AA1_scf000117-00563912	541322	150276	162263	11988	-	150276	151527	1252	161010	162263	1254	Ty3/Gypsy
AA-LTR-0293	AA1_scf000117-00563912	541322	164804	167181	2378	-	164804	165229	426	166755	167181	427	Ty1/Copia
AA-LTR-0294	AA1_scf000117-00563912	541322	190227	201895	11669	+	190227	192777	2551	199322	201895	2574	Ty3/Gypsy
AA-LTR-0295	AA1_scf004993-00107835	109292	100556	109273	8718	+	100556	101181	626	108646	109273	628	Ty3/Gypsy
AA-LTR-0296	AA1_scf008339-00044066	43595	13310	24779	11470	-	13310	14634	1325	23416	24779	1364
AA-LTR-0297	AA1_scf001339-00274894	262813	23824	32654	8831	+	23824	24028	205	32450	32654	205
AA-LTR-0298	AA1_scf001339-00274894	262813	90553	95894	5342	+	90553	91113	561	95335	95894	560	Ty1/Copia
AA-LTR-0299	AA1_scf001339-00274894	262813	164835	167438	2604	+	164835	165261	427	167012	167438	427
AA-LTR-0300	AA1_scf000402-00415333	416053	93585	101690	8106	-	93585	94755	1171	100519	101690	1172
AA-LTR-0301	AA1_scf000402-00415333	416053	113949	125096	11148	+	113949	114083	135	124962	125096	135	Ty3/Gypsy
AA-LTR-0302	AA1_scf001577-00253651	251726	98738	118810	20073	-	98738	99607	870	117941	118810	870
AA-LTR-0303	AA1_scf002958-00177830	164815	133541	138588	5048	+	133541	134113	573	138016	138588	573
AA-LTR-0304	AA1_scf006672-00066540	64369	14448	21678	7231	+	14448	15626	1179	20513	21678	1166
AA-LTR-0305	AA1_scf003628-00151378	149902	115122	119072	3951	-	115122	115322	201	118872	119072	201	Ty1/Copia
AA-LTR-0306	AA1_scf000057-00650767	627439	143810	154204	10395	+	143810	145143	1334	152860	154204	1345	Ty3/Gypsy
AA-LTR-0307	AA1_scf000057-00650767	627439	254071	257591	3521	-	254071	254388	318	257275	257591	317	Ty1/Copia
AA-LTR-0308	AA1_scf000057-00650767	627439	302359	313863	11505	+	302359	303500	1142	312735	313863	1129	Ty3/Gypsy
AA-LTR-0309	AA1_scf000057-00650767	627439	482302	491342	9041	-	482302	482735	434	490910	491342	433	Ty3/Gypsy
AA-LTR-0310	AA1_scf000057-00650767	627439	535248	553895	18648	+	535248	538430	3183	550721	553895	3175
AA-LTR-0311	AA1_scf000057-00650767	627439	609920	615151	5232	-	609920	610170	251	614902	615151	250
AA-LTR-0312	AA1_scf000057-00650767	627439	618407	623125	4719	+	618407	618539	133	622992	623125	134	Ty1/Copia
AA-LTR-0313	AA1_scf002978-00177100	173782	986	11702	10717	-	986	1821	836	10866	11702	837
AA-LTR-0314	AA1_scf002978-00177100	173782	134424	152345	17922	-	134424	134554	131	152215	152345	131	Ty3/Gypsy
AA-LTR-0315	AA1_scf003112-00171462	166992	69833	81272	11440	-	69833	71569	1737	79540	81272	1733	Ty3/Gypsy
AA-LTR-0316	AA1_scf003112-00171462	166992	84071	100216	16146	-	84071	84600	530	99689	100216	528
AA-LTR-0317	AA1_scf003112-00171462	166992	107818	118575	10758	+	107818	110721	2904	115675	118575	2901
AA-LTR-0318	AA1_scf006937-00062057	61131	28027	38366	10340	-	28027	29325	1299	37059	38366	1308	Ty3/Gypsy
AA-LTR-0319	AA1_scf001807-00237681	233568	99188	103906	4719	+	99188	100201	1014	102892	103906	1015
AA-LTR-0320	AA1_scf004194-00132397	128578	119621	128570	8950	+	119621	120338	718	127855	128570	716	Ty3/Gypsy
AA-LTR-0321	AA1_scf001060-00300600	296553	77698	85641	7944	+	77698	80461	2764	82873	85641	2769
AA-LTR-0322	AA1_scf005802-00085505	81716	29879	39149	9271	+	29879	30981	1103	38048	39149	1102	Ty3/Gypsy
AA-LTR-0323	AA1_scf006769-00064818	64822	35072	38433	3362	-	35072	35359	288	38146	38433	288
AA-LTR-0324	AA1_scf000716-00350766	341937	32303	40827	8525	-	32303	35404	3102	37759	40827	3069	Ty3/Gypsy
AA-LTR-0325	AA1_scf000716-00350766	341937	323322	334949	11628	-	323322	323863	542	334409	334949	541	Ty3/Gypsy
AA-LTR-0326	AA1_scf007737-00050927	47895	1106	6857	5752	-	1106	1745	640	6210	6857	648	Ty1/Copia
AA-LTR-0327	AA1_scf004615-00119752	113205	25498	32507	7010	+	25498	25818	321	32187	32507	321	Ty3/Gypsy
AA-LTR-0328	AA1_scf003346-00163467	158687	8443	13119	4677	-	8443	8621	179	12941	13119	179	Ty1/Copia
AA-LTR-0329	AA1_scf003346-00163467	158687	17304	34608	17305	+	17304	17637	334	34275	34608	334	Ty3/Gypsy
AA-LTR-0330	AA1_scf003346-00163467	158687	143668	148131	4464	-	143668	144333	666	147466	148131	666	Ty1/Copia
AA-LTR-0331	AA1_scf003346-00163467	158687	148535	154969	6435	+	148535	148986	452	154519	154969	451	Ty1/Copia
AA-LTR-0332	AA1_scf004930-00109607	108686	27079	35247	8169	+	27079	27415	337	34913	35247	335	Ty3/Gypsy
AA-LTR-0333	AA1_scf001099-00296521	290097	16	19904	19889	-	16	549	534	19372	19904	533
AA-LTR-0334	AA1_scf001099-00296521	290097	170390	188101	17712	-	170390	171820	1431	186678	188101	1424	Ty3/Gypsy
AA-LTR-0335	AA1_scf001099-00296521	290097	212435	224192	11758	+	212435	213810	1376	222837	224192	1356	Ty3/Gypsy
AA-LTR-0336	AA1_scf004207-00131939	131479	42211	47437	5227	+	42211	42343	133	47305	47437	133
AA-LTR-0337	AA1_scf003797-00145233	141225	98426	110250	11825	+	98426	99038	613	109614	110250	637	Ty3/Gypsy
AA-LTR-0338	AA1_scf003797-00145233	141225	123704	131786	8083	+	123704	125084	1381	130394	131786	1393
AA-LTR-0339	AA1_scf001000-00306422	297361	71254	74438	3185	-	71254	71406	153	74298	74438	141
AA-LTR-0340	AA1_scf001793-00238299	229569	95230	101595	6366	-	95230	95798	569	101027	101595	569
AA-LTR-0341	AA1_scf001793-00238299	229569	104545	109328	4784	-	104545	105541	997	108349	109328	980
AA-LTR-0342	AA1_scf001793-00238299	229569	153162	157944	4783	+	153162	153317	156	157789	157944	156	Ty1/Copia
AA-LTR-0343	AA1_scf009130-00037315	37032	21167	29111	7945	+	21167	23222	2056	27031	29111	2081
AA-LTR-0344	AA1_scf002227-00212887	205866	90595	95388	4794	-	90595	90785	191	95199	95388	190	Ty1/Copia
AA-LTR-0345	AA1_scf002227-00212887	205866	143293	154653	11361	-	143293	146282	2990	151654	154653	3000	Ty3/Gypsy
AA-LTR-0346	AA1_scf000691-00353814	337358	315995	327833	11839	+	315995	317321	1327	326507	327833	1327	Ty3/Gypsy
AA-LTR-0347	AA1_scf000750-00345758	331043	33618	38426	4809	+	33618	33955	338	38089	38426	338	Ty1/Copia
AA-LTR-0348	AA1_scf000750-00345758	331043	188231	194697	6467	-	188231	188827	597	194100	194697	598
AA-LTR-0349	AA1_scf000750-00345758	331043	259006	276173	17168	-	259006	260907	1902	274234	276173	1940
AA-LTR-0350	AA1_scf002148-00216669	214778	121042	129085	8044	+	121042	122363	1322	127717	129085	1369	Ty3/Gypsy
AA-LTR-0351	AA1_scf001423-00267865	258508	31134	34772	3639	+	31134	31562	429	34345	34772	428	Ty1/Copia
AA-LTR-0352	AA1_scf001423-00267865	258508	156438	164033	7596	+	156438	156909	472	163564	164033	470	Ty1/Copia
AA-LTR-0353	AA1_scf001371-00272144	264240	116373	127946	11574	+	116373	119108	2736	125211	127946	2736	Ty3/Gypsy
AA-LTR-0354	AA1_scf000939-00314985	297963	2807	7618	4812	+	2807	3238	432	7189	7618	430	Ty1/Copia
AA-LTR-0355	AA1_scf004238-00130851	126438	73228	79933	6706	+	73228	73835	608	79372	79933	562	Ty3/Gypsy
AA-LTR-0356	AA1_scf009172-00036933	36265	10918	13587	2670	+	10918	11152	235	13356	13587	232
AA-LTR-0357	AA1_scf009172-00036933	36265	23578	33914	10337	-	23578	24141	564	33379	33914	536	Ty1/Copia
AA-LTR-0358	AA1_scf006330-00073202	69368	27748	38290	10543	-	27748	28255	508	37805	38290	486
AA-LTR-0359	AA1_scf007676-00051629	49246	36729	41826	5098	+	36729	37187	459	41368	41826	459	Ty1/Copia
AA-LTR-0360	AA1_scf004906-00110122	105928	41276	55117	13842	-	41276	44045	2770	52379	55117	2739
AA-LTR-0361	AA1_scf006463-00070393	65898	11431	13007	1577	-	11431	11643	213	12794	13007	214
AA-LTR-0362	AA1_scf002291-00209738	198849	26109	33114	7006	+	26109	26346	238	32878	33114	237
AA-LTR-0363	AA1_scf002330-00207741	200148	71468	90259	18792	+	71468	74505	3038	87230	90259	3030
AA-LTR-0364	AA1_scf002330-00207741	200148	130384	139338	8955	-	130384	130546	163	139176	139338	163	Ty3/Gypsy
AA-LTR-0365	AA1_scf001261-00281407	274860	25663	36189	10527	-	25663	28551	2889	33357	36189	2833	Ty3/Gypsy
AA-LTR-0366	AA1_scf001075-00298844	290714	192041	201573	9533	+	192041	192900	860	200713	201573	861	Ty3/Gypsy
AA-LTR-0367	AA1_scf006720-00065586	62326	15561	30676	15116	-	15561	18247	2687	27947	30676	2730
AA-LTR-0368	AA1_scf003785-00145623	145480	112469	116236	3768	+	112469	113020	552	115676	116236	561	Ty3/Gypsy
AA-LTR-0369	AA1_scf007057-00060114	59525	55291	59499	4209	-	55291	55545	255	59245	59499	255	Ty3/Gypsy
AA-LTR-0370	AA1_scf000749-00345836	336823	46128	65718	19591	-	46128	48885	2758	62961	65718	2758	Ty3/Gypsy
AA-LTR-0371	AA1_scf000749-00345836	336823	179482	181955	2474	+	179482	179835	354	181633	181955	323
AA-LTR-0372	AA1_scf000749-00345836	336823	280411	289055	8645	-	280411	280718	308	288748	289055	308	Ty3/Gypsy
AA-LTR-0373	AA1_scf006267-00074375	72404	11415	20549	9135	+	11415	12390	976	19577	20549	973
AA-LTR-0374	AA1_scf005409-00096517	91821	54167	59264	5098	+	54167	54625	459	58806	59264	459	Ty1/Copia
AA-LTR-0375	AA1_scf000282-00450537	435730	73164	82603	9440	+	73164	74477	1314	81292	82603	1312	Ty3/Gypsy
AA-LTR-0376	AA1_scf000282-00450537	435730	382617	390526	7910	+	382617	382872	256	390272	390526	255
AA-LTR-0377	AA1_scf000282-00450537	435730	398526	404400	5875	+	398526	398880	355	404033	404400	368	Ty1/Copia
AA-LTR-0378	AA1_scf000282-00450537	435730	409697	425645	15949	-	409697	410919	1223	424431	425645	1215
AA-LTR-0379	AA1_scf004088-00136326	134733	14747	18594	3848	+	14747	15018	272	18323	18594	272
AA-LTR-0380	AA1_scf004088-00136326	134733	21103	25200	4098	+	21103	21330	228	24973	25200	228	Ty1/Copia
AA-LTR-0381	AA1_scf004088-00136326	134733	89818	98710	8893	-	89818	90615	798	97915	98710	796	Ty3/Gypsy
AA-LTR-0382	AA1_scf005520-00093708	89912	16936	26696	9761	-	16936	19166	2231	24430	26696	2267	Ty1/Copia
AA-LTR-0383	AA1_scf001182-00288678	269213	220564	224975	4412	+	220564	220939	376	224600	224975	376
AA-LTR-0384	AA1_scf001628-00249078	242323	62368	65151	2784	-	62368	62786	419	64725	65151	427	Ty1/Copia
AA-LTR-0385	AA1_scf001628-00249078	242323	106692	115324	8633	-	106692	107190	499	114822	115324	503
AA-LTR-0386	AA1_scf003374-00162035	152619	18121	28774	10654	+	18121	19484	1364	27396	28774	1379	Ty3/Gypsy
AA-LTR-0387	AA1_scf000105-00573940	550020	115364	120537	5174	+	115364	115708	345	120193	120537	345	Ty1/Copia
AA-LTR-0388	AA1_scf000105-00573940	550020	529607	532572	2966	-	529607	530067	461	532112	532572	461
AA-LTR-0389	AA1_scf005545-00093100	91476	9841	30344	20504	+	9841	11021	1181	29170	30344	1175	Ty3/Gypsy
AA-LTR-0390	AA1_scf003125-00171072	165362	31186	39530	8345	-	31186	32484	1299	38225	39530	1306	Ty3/Gypsy
AA-LTR-0391	AA1_scf003125-00171072	165362	50815	60056	9242	-	50815	52764	1950	58136	60056	1921
AA-LTR-0392	AA1_scf002669-00189966	180665	146262	158420	12159	+	146262	149251	2990	155414	158420	3007
AA-LTR-0393	AA1_scf005548-00093040	91439	5290	9652	4363	+	5290	5515	226	9429	9652	224
AA-LTR-0394	AA1_scf000417-00409218	395289	156711	174159	17449	-	156711	157874	1164	173000	174159	1160
AA-LTR-0395	AA1_scf000417-00409218	395289	252152	261179	9028	+	252152	253534	1383	259797	261179	1383	Ty3/Gypsy
AA-LTR-0396	AA1_scf001922-00230476	232228	153443	165994	12552	-	153443	154576	1134	164868	165994	1127
AA-LTR-0397	AA1_scf009595-00033933	39698	17818	22621	4804	+	17818	18822	1005	21630	22621	992
AA-LTR-0398	AA1_scf004210-00131830	125879	106940	120947	14008	-	106940	108687	1748	119185	120947	1763	Ty3/Gypsy
AA-LTR-0399	AA1_scf000056-00652589	629187	98567	112794	14228	+	98567	98847	281	112511	112794	284	Ty3/Gypsy
AA-LTR-0400	AA1_scf000056-00652589	629187	309455	318984	9530	+	309455	310781	1327	317657	318984	1328	Ty3/Gypsy
AA-LTR-0401	AA1_scf000056-00652589	629187	391274	398163	6890	+	391274	391634	361	397814	398163	350	Ty1/Copia
AA-LTR-0402	AA1_scf007295-00056660	53662	37228	41196	3969	-	37228	37418	191	41004	41196	193	Ty1/Copia
AA-LTR-0403	AA1_scf008909-00038994	35055	4588	9910	5323	-	4588	5138	551	9360	9910	551	Ty1/Copia
AA-LTR-0404	AA1_scf002489-00200033	194203	80040	85791	5752	-	80040	80669	630	85150	85791	642	Ty1/Copia
AA-LTR-0405	AA1_scf002489-00200033	194203	100106	105038	4933	+	100106	100550	445	104594	105038	445	Ty1/Copia
AA-LTR-0406	AA1_scf004757-00115270	114628	940	19786	18847	+	940	1353	414	19373	19786	414
AA-LTR-0407	AA1_scf006348-00072848	70060	5087	24944	19858	+	5087	8008	2922	22022	24944	2923	Ty3/Gypsy
AA-LTR-0408	AA1_scf002556-00196260	191986	84981	96387	11407	+	84981	85473	493	95895	96387	493	Ty1/Copia
AA-LTR-0409	AA1_scf006168-00076597	76387	48541	58912	10372	-	48541	48709	169	58743	58912	170
AA-LTR-0410	AA1_scf006168-00076597	76387	67042	73141	6100	+	67042	67233	192	72950	73141	192
AA-LTR-0411	AA1_scf001269-00280782	270148	205396	216280	10885	+	205396	205610	215	216067	216280	214
AA-LTR-0412	AA1_scf006326-00073246	77205	36306	46459	10154	+	36306	38979	2674	43786	46459	2674	Ty3/Gypsy
AA-LTR-0413	AA1_scf002668-00189984	183723	89987	96762	6776	+	89987	90163	177	96586	96762	177
AA-LTR-0414	AA1_scf002668-00189984	183723	101815	110857	9043	+	101815	102034	220	110622	110857	236
AA-LTR-0415	AA1_scf002517-00198190	189139	53964	63284	9321	+	53964	54810	847	62390	63284	895	Ty3/Gypsy
AA-LTR-0416	AA1_scf002096-00219071	207495	88231	92995	4765	+	88231	88412	182	92814	92995	182
AA-LTR-0417	AA1_scf002096-00219071	207495	107252	126608	19357	+	107252	107972	721	125838	126608	771
AA-LTR-0418	AA1_scf003729-00147439	143471	554	10525	9972	+	554	3145	2592	7937	10525	2589
AA-LTR-0419	AA1_scf002254-00211043	205194	42368	55144	12777	+	42368	44211	1844	53302	55144	1843	Ty3/Gypsy
AA-LTR-0420	AA1_scf002254-00211043	205194	76779	86516	9738	-	76779	78103	1325	85205	86516	1312	Ty3/Gypsy
AA-LTR-0421	AA1_scf001095-00297197	286018	139149	151918	12770	+	139149	139743	595	151327	151918	592
AA-LTR-0422	AA1_scf001095-00297197	286018	194587	204073	9487	+	194587	197474	2888	201193	204073	2881
AA-LTR-0423	AA1_scf001764-00239633	235657	23139	34459	11321	-	23139	25881	2743	31724	34459	2736	Ty3/Gypsy
AA-LTR-0424	AA1_scf001764-00239633	235657	161807	170428	8622	+	161807	162436	630	169799	170428	630
AA-LTR-0425	AA1_scf002792-00184368	179875	98460	102050	3591	+	98460	99273	814	101240	102050	811
AA-LTR-0426	AA1_scf002792-00184368	179875	135097	154131	19035	+	135097	135231	135	153997	154131	135	Ty3/Gypsy
AA-LTR-0427	AA1_scf001851-00234729	228636	132029	135228	3200	+	132029	132318	290	134939	135228	290	Ty3/Gypsy
AA-LTR-0428	AA1_scf006084-00078612	77346	28285	38396	10112	-	28285	28925	641	37756	38396	641	Ty3/Gypsy
AA-LTR-0429	AA1_scf006084-00078612	77346	54929	62375	7447	+	54929	55165	237	62139	62375	237	Ty3/Gypsy
AA-LTR-0430	AA1_scf000321-00437213	414041	31	18386	18356	-	31	855	825	17567	18386	820	Ty3/Gypsy
AA-LTR-0431	AA1_scf000321-00437213	414041	364273	379339	15067	-	364273	366059	1787	377579	379339	1761	Ty3/Gypsy
AA-LTR-0432	AA1_scf000321-00437213	414041	393460	395839	2380	-	393460	393887	428	395412	395839	428	Ty1/Copia
AA-LTR-0433	AA1_scf003428-00159977	154795	25917	36353	10437	+	25917	27246	1330	35023	36353	1331
AA-LTR-0434	AA1_scf000500-00390256	377655	93287	104080	10794	-	93287	96281	2995	101066	104080	3015	Ty3/Gypsy
AA-LTR-0435	AA1_scf000500-00390256	377655	258677	270382	11706	-	258677	261955	3279	267144	270382	3239	Ty3/Gypsy
AA-LTR-0436	AA1_scf003056-00173446	163741	14607	25811	11205	-	14607	17689	3083	22730	25811	3082
AA-LTR-0437	AA1_scf004932-00109585	108294	82407	95633	13227	+	82407	82946	540	95093	95633	541
AA-LTR-0438	AA1_scf003148-00170538	168658	54732	65283	10552	+	54732	56041	1310	63974	65283	1310	Ty3/Gypsy
AA-LTR-0439	AA1_scf000526-00385210	378429	265207	279134	13928	-	265207	266341	1135	278001	279134	1134	Ty3/Gypsy
AA-LTR-0440	AA1_scf000526-00385210	378429	325656	331335	5680	+	325656	326244	589	330775	331335	561	Ty1/Copia
AA-LTR-0441	AA1_scf000526-00385210	378429	343835	350221	6387	-	343835	344379	545	349675	350221	547
AA-LTR-0442	AA1_scf002825-00183105	185225	150118	161092	10975	+	150118	152709	2592	158508	161092	2585
AA-LTR-0443	AA1_scf008647-00041137	38339	23134	35535	12402	+	23134	24462	1329	34206	35535	1330	Ty3/Gypsy
AA-LTR-0444	AA1_scf004275-00129513	127133	42908	52896	9989	-	42908	45739	2832	50112	52896	2785
AA-LTR-0445	AA1_scf001406-00269394	265220	163279	172013	8735	-	163279	164399	1121	170878	172013	1136	Ty3/Gypsy
AA-LTR-0446	AA1_scf002573-00194932	193932	1206	6472	5267	+	1206	1276	71	6402	6472	71
AA-LTR-0447	AA1_scf000651-00359502	352616	96065	110044	13980	-	96065	96966	902	109145	110044	900	Ty3/Gypsy
AA-LTR-0448	AA1_scf000651-00359502	352616	132208	136878	4671	-	132208	132697	490	136367	136878	512
AA-LTR-0449	AA1_scf002055-00221671	213204	132532	137217	4686	+	132532	132684	153	137065	137217	153	Ty1/Copia
AA-LTR-0450	AA1_scf003689-00148866	144545	47216	52819	5604	+	47216	47617	402	52419	52819	401	Ty1/Copia
AA-LTR-0451	AA1_scf003689-00148866	144545	112297	121513	9217	+	112297	113486	1190	120322	121513	1192	Ty3/Gypsy
AA-LTR-0452	AA1_scf000233-00472988	459416	15576	26549	10974	+	15576	18645	3070	23432	26549	3118	Ty3/Gypsy
AA-LTR-0453	AA1_scf000233-00472988	459416	215969	228428	12460	-	215969	216102	134	228293	228428	136	Ty1/Copia
AA-LTR-0454	AA1_scf002998-00175971	169995	20751	30973	10223	-	20751	23471	2721	28280	30973	2694	Ty3/Gypsy
AA-LTR-0455	AA1_scf005771-00086586	80588	52713	61076	8364	+	52713	52843	131	60946	61076	131	Ty3/Gypsy
AA-LTR-0456	AA1_scf000404-00412705	401495	16160	22665	6506	+	16160	16539	380	22286	22665	380
AA-LTR-0457	AA1_scf000404-00412705	401495	91118	101018	9901	+	91118	92421	1304	99687	101018	1332
AA-LTR-0458	AA1_scf000404-00412705	401495	120764	128887	8124	+	120764	122071	1308	127573	128887	1315
AA-LTR-0459	AA1_scf002316-00208505	204539	45853	54685	8833	+	45853	47277	1425	53261	54685	1425
AA-LTR-0460	AA1_scf002316-00208505	204539	71162	81552	10391	+	71162	72438	1277	80277	81552	1276	Ty3/Gypsy
AA-LTR-0461	AA1_scf004026-00138149	136491	109091	116574	7484	-	109091	112108	3018	113568	116574	3007
AA-LTR-0462	AA1_scf000460-00398435	387507	99699	109405	9707	+	99699	100075	377	109030	109405	376
AA-LTR-0463	AA1_scf000460-00398435	387507	211159	222357	11199	+	211159	211344	186	222172	222357	186
AA-LTR-0464	AA1_scf000460-00398435	387507	271018	281563	10546	+	271018	272325	1308	280234	281563	1330
AA-LTR-0465	AA1_scf006302-00073596	68090	39067	51509	12443	-	39067	40407	1341	50181	51509	1329	Ty3/Gypsy
AA-LTR-0466	AA1_scf006621-00067425	68363	54646	66619	11974	+	54646	55546	901	65719	66619	901	Ty3/Gypsy
AA-LTR-0467	AA1_scf000731-00348058	338311	249026	258816	9791	+	249026	251391	2366	256494	258816	2323
AA-LTR-0468	AA1_scf000731-00348058	338311	286591	298773	12183	+	286591	289595	3005	295763	298773	3011
AA-LTR-0469	AA1_scf002292-00209699	206127	50201	58861	8661	+	50201	50439	239	58654	58861	208	Ty3/Gypsy
AA-LTR-0470	AA1_scf005204-00102384	95708	12	7112	7101	+	12	481	470	6643	7112	470
AA-LTR-0471	AA1_scf001563-00254585	243220	33293	43254	9962	+	33293	35863	2571	40659	43254	2596	Ty3/Gypsy
AA-LTR-0472	AA1_scf001326-00275840	259350	138557	151783	13227	+	138557	139004	448	151337	151783	447	Ty1/Copia
AA-LTR-0473	AA1_scf006207-00075501	73741	48624	63904	15281	-	48624	49998	1375	62518	63904	1387	Ty3/Gypsy
AA-LTR-0474	AA1_scf002606-00193050	191631	100331	118034	17704	+	100331	103411	3081	114841	118034	3194	Ty3/Gypsy
AA-LTR-0475	AA1_scf002606-00193050	191631	149647	160503	10857	-	149647	150253	607	159872	160503	632
AA-LTR-0476	AA1_scf000694-00353493	346665	122466	136382	13917	+	122466	125167	2702	133684	136382	2699
AA-LTR-0477	AA1_scf000694-00353493	346665	228494	238986	10493	-	228494	229382	889	238112	238986	875	Ty3/Gypsy
AA-LTR-0478	AA1_scf000694-00353493	346665	258855	269010	10156	+	258855	259352	498	268468	269010	543	Ty3/Gypsy
AA-LTR-0479	AA1_scf005581-00092499	91354	26602	42717	16116	-	26602	28578	1977	40726	42717	1992	Ty3/Gypsy
AA-LTR-0480	AA1_scf005581-00092499	91354	80489	90042	9554	+	80489	81798	1310	88726	90042	1317
AA-LTR-0481	AA1_scf001967-00227528	227955	60729	72164	11436	-	60729	63428	2700	69413	72164	2752
AA-LTR-0482	AA1_scf001967-00227528	227955	117491	118701	1211	+	117491	117579	89	118659	118701	43
AA-LTR-0483	AA1_scf006987-00061298	66771	11165	22615	11451	-	11165	12742	1578	21037	22615	1579	Ty3/Gypsy
AA-LTR-0484	AA1_scf000370-00422117	410057	12281	13527	1247	-	12281	12366	86	13442	13527	86
AA-LTR-0485	AA1_scf000370-00422117	410057	16953	21350	4398	-	16953	17220	268	21083	21350	268	Ty1/Copia
AA-LTR-0486	AA1_scf000917-00317590	302743	11739	34519	22781	+	11739	14013	2275	32240	34519	2280	Ty3/Gypsy
AA-LTR-0487	AA1_scf000917-00317590	302743	139307	144088	4782	-	139307	139650	344	143746	144088	343	Ty1/Copia
AA-LTR-0488	AA1_scf000917-00317590	302743	268444	273784	5341	-	268444	269003	560	273225	273784	560	Ty1/Copia
AA-LTR-0489	AA1_scf003173-00169618	166625	136537	138769	2233	-	136537	136742	206	138567	138769	203
AA-LTR-0490	AA1_scf004519-00122236	120163	33359	38613	5255	-	33359	33805	447	38167	38613	447	Ty1/Copia
AA-LTR-0491	AA1_scf006432-00071146	68219	16771	25407	8637	+	16771	17701	931	24478	25407	930	Ty3/Gypsy
AA-LTR-0492	AA1_scf000760-00343862	340556	217718	233796	16079	+	217718	219667	1950	231818	233796	1979
AA-LTR-0493	AA1_scf008547-00041940	39746	9719	24519	14801	+	9719	12005	2287	22209	24519	2311
AA-LTR-0494	AA1_scf000461-00398242	390362	27220	39718	12499	+	27220	27439	220	39502	39718	217
AA-LTR-0495	AA1_scf004919-00109868	109263	28312	29959	1648	-	28312	28462	151	29809	29959	151
AA-LTR-0496	AA1_scf000213-00481140	473647	233812	246419	12608	-	233812	234327	516	245887	246419	533
AA-LTR-0497	AA1_scf000392-00416858	401680	45267	54103	8837	-	45267	46343	1077	53035	54103	1069	Ty3/Gypsy
AA-LTR-0498	AA1_scf000392-00416858	401680	291180	297116	5937	+	291180	291572	393	296725	297116	392	Ty3/Gypsy
AA-LTR-0499	AA1_scf000392-00416858	401680	367998	383654	15657	+	367998	368290	293	383362	383654	293	Ty3/Gypsy
AA-LTR-0500	AA1_scf006138-00077301	73060	40508	45486	4979	-	40508	40722	215	45272	45486	215	Ty1/Copia
AA-LTR-0501	AA1_scf005810-00085260	81047	18812	24437	5626	+	18812	18998	187	24251	24437	187
AA-LTR-0502	AA1_scf004917-00109916	108856	75672	83516	7845	+	75672	77923	2252	81204	83516	2313
AA-LTR-0503	AA1_scf000787-00339750	324838	11197	12989	1793	+	11197	11331	135	12855	12989	135
AA-LTR-0504	AA1_scf000787-00339750	324838	248234	266804	18571	+	248234	248552	319	266486	266804	319
AA-LTR-0505	AA1_scf007894-00048921	47149	18617	27428	8812	-	18617	18862	246	27184	27428	245	Ty1/Copia
AA-LTR-0506	AA1_scf008985-00038342	35349	26354	33128	6775	-	26354	27677	1324	31803	33128	1326	Ty3/Gypsy
AA-LTR-0507	AA1_scf005376-00097404	95277	19843	29149	9307	-	19843	20976	1134	28001	29149	1149	Ty3/Gypsy
AA-LTR-0508	AA1_scf001823-00236947	231561	141334	151477	10144	+	141334	142868	1535	149912	151477	1566	Ty3/Gypsy
AA-LTR-0509	AA1_scf001823-00236947	231561	205076	214938	9863	+	205076	206317	1242	213651	214938	1288
AA-LTR-0510	AA1_scf001994-00226082	212238	47703	51767	4065	+	47703	48327	625	51148	51767	620
AA-LTR-0511	AA1_scf002199-00214295	204621	87370	95532	8163	+	87370	87704	335	95205	95532	328
AA-LTR-0512	AA1_scf007691-00051486	49535	8103	25677	17575	+	8103	11066	2964	22725	25677	2953	Ty3/Gypsy
AA-LTR-0513	AA1_scf005803-00085459	84113	49030	63530	14501	-	49030	49146	117	63414	63530	117
AA-LTR-0514	AA1_scf001641-00248337	242318	86213	94658	8446	+	86213	86301	89	94570	94658	89
AA-LTR-0515	AA1_scf000736-00347557	336713	101084	110259	9176	-	101084	102444	1361	108911	110259	1349	Ty3/Gypsy
AA-LTR-0516	AA1_scf000736-00347557	336713	116018	120938	4921	+	116018	116489	472	120468	120938	471
AA-LTR-0517	AA1_scf000736-00347557	336713	202303	216844	14542	+	202303	203274	972	215873	216844	972	Ty3/Gypsy
AA-LTR-0518	AA1_scf004773-00114731	109806	43438	50470	7033	-	43438	44044	607	49863	50470	608
AA-LTR-0519	AA1_scf004773-00114731	109806	69989	81882	11894	+	69989	71261	1273	80589	81882	1294
AA-LTR-0520	AA1_scf004773-00114731	109806	84533	94866	10334	-	84533	85914	1382	93491	94866	1376	Ty3/Gypsy
AA-LTR-0521	AA1_scf000463-00397834	389332	11863	15827	3965	+	11863	12052	190	15638	15827	190	Ty1/Copia
AA-LTR-0522	AA1_scf000463-00397834	389332	44634	58675	14042	-	44634	47508	2875	55850	58675	2826	Ty3/Gypsy
AA-LTR-0523	AA1_scf000463-00397834	389332	178098	189505	11408	-	178098	181396	3299	186207	189505	3299	Ty3/Gypsy
AA-LTR-0524	AA1_scf003097-00171888	163757	114920	133721	18802	+	114920	117773	2854	130895	133721	2827	Ty3/Gypsy
AA-LTR-0525	AA1_scf002735-00186955	176693	81831	93501	11671	-	81831	84783	2953	90528	93501	2974	Ty3/Gypsy
AA-LTR-0526	AA1_scf002735-00186955	176693	161516	167515	6000	-	161516	162223	708	166802	167515	714	Ty1/Copia
AA-LTR-0527	AA1_scf003082-00172365	168578	2828	13664	10837	-	2828	5706	2879	10783	13664	2882	Ty3/Gypsy
AA-LTR-0528	AA1_scf002724-00187603	179616	96112	103344	7233	-	96112	96288	177	103168	103344	177
AA-LTR-0529	AA1_scf001736-00241052	230642	217861	223096	5236	+	217861	218284	424	222674	223096	423	Ty1/Copia
AA-LTR-0530	AA1_scf005705-00088605	87335	73898	81599	7702	-	73898	74460	563	81036	81599	564	Ty3/Gypsy
AA-LTR-0531	AA1_scf005370-00097560	93439	31751	51421	19671	+	31751	31851	101	51321	51421	101
AA-LTR-0532	AA1_scf004515-00122337	115475	86456	96635	10180	-	86456	89150	2695	93927	96635	2709
AA-LTR-0533	AA1_scf001784-00238865	235311	140691	148523	7833	+	140691	141045	355	148169	148523	355	Ty3/Gypsy
AA-LTR-0534	AA1_scf001784-00238865	235311	213627	217177	3551	-	213627	213834	208	216970	217177	208	Ty1/Copia
AA-LTR-0535	AA1_scf001395-00270227	258609	9593	18953	9361	+	9593	10175	583	18369	18953	585	Ty1/Copia
AA-LTR-0536	AA1_scf001534-00257234	251753	5884	10654	4771	+	5884	6875	992	9663	10654	992
AA-LTR-0537	AA1_scf001534-00257234	251753	15132	27192	12061	+	15132	16460	1329	25893	27192	1300	Ty3/Gypsy
AA-LTR-0538	AA1_scf001047-00301992	286026	40431	49452	9022	-	40431	41584	1154	48332	49452	1121
AA-LTR-0539	AA1_scf001047-00301992	286026	215835	236493	20659	-	215835	216193	359	236157	236493	337
AA-LTR-0540	AA1_scf006884-00062866	59696	23438	31612	8175	+	23438	24004	567	31094	31612	519
AA-LTR-0541	AA1_scf001280-00279611	268858	116563	128619	12057	+	116563	117980	1418	127189	128619	1431	Ty3/Gypsy
AA-LTR-0542	AA1_scf001280-00279611	268858	147091	157441	10351	+	147091	148407	1317	156126	157441	1316	Ty3/Gypsy
AA-LTR-0543	AA1_scf005768-00086747	84696	26112	29106	2995	+	26112	26567	456	28651	29106	456
AA-LTR-0544	AA1_scf004022-00138232	132009	80576	83547	2972	+	80576	80836	261	83287	83547	261
AA-LTR-0545	AA1_scf001659-00246602	240956	159336	173365	14030	+	159336	161203	1868	171502	173365	1864
AA-LTR-0546	AA1_scf000350-00426610	415671	58291	67381	9091	+	58291	59377	1087	66293	67381	1089	Ty3/Gypsy
AA-LTR-0547	AA1_scf005684-00089460	84943	8822	16579	7758	-	8822	8998	177	16403	16579	177	Ty3/Gypsy
AA-LTR-0548	AA1_scf008690-00040796	38028	27999	32823	4825	+	27999	28196	198	32626	32823	198	Ty1/Copia
AA-LTR-0549	AA1_scf004784-00114471	110345	33624	50422	16799	+	33624	35561	1938	48486	50422	1937	Ty3/Gypsy
AA-LTR-0550	AA1_scf004784-00114471	110345	92719	100697	7979	+	92719	94303	1585	99112	100697	1586	Ty3/Gypsy
AA-LTR-0551	AA1_scf000886-00323038	326939	252187	264541	12355	+	252187	253583	1397	263146	264541	1396	Ty3/Gypsy
AA-LTR-0552	AA1_scf004976-00108599	103618	37007	46271	9265	+	37007	38521	1515	44708	46271	1564	Ty3/Gypsy
AA-LTR-0553	AA1_scf001771-00239413	231076	208505	216394	7890	+	208505	208681	177	216218	216394	177	Ty3/Gypsy
AA-LTR-0554	AA1_scf005407-00096537	97878	61275	73181	11907	-	61275	64182	2908	70305	73181	2877	Ty3/Gypsy
AA-LTR-0555	AA1_scf001824-00236946	238278	29204	42682	13479	+	29204	31654	2451	40230	42682	2453	Ty3/Gypsy
AA-LTR-0556	AA1_scf001824-00236946	238278	76668	79031	2364	-	76668	77092	425	78607	79031	425
AA-LTR-0557	AA1_scf001824-00236946	238278	145849	155436	9588	+	145849	147957	2109	153332	155436	2105
AA-LTR-0558	AA1_scf003758-00146605	141420	30027	48044	18018	+	30027	30171	145	47900	48044	145
AA-LTR-0559	AA1_scf000637-00362007	351793	76719	95062	18344	-	76719	79391	2673	92402	95062	2661	Ty3/Gypsy
AA-LTR-0560	AA1_scf000637-00362007	351793	115311	125214	9904	-	115311	116639	1329	123885	125214	1330
AA-LTR-0561	AA1_scf001859-00234375	232163	139636	145880	6245	-	139636	140966	1331	144550	145880	1331
AA-LTR-0562	AA1_scf000395-00416427	406839	71024	83458	12435	+	71024	73445	2422	81034	83458	2425
AA-LTR-0563	AA1_scf000395-00416427	406839	262674	282650	19977	+	262674	263451	778	281872	282650	779
AA-LTR-0564	AA1_scf000835-00331235	321836	136745	149214	12470	+	136745	138175	1431	147784	149214	1431
AA-LTR-0565	AA1_scf000835-00331235	321836	178457	190057	11601	+	178457	179746	1290	188780	190057	1278	Ty3/Gypsy
AA-LTR-0566	AA1_scf006784-00064632	62951	9507	20767	11261	-	9507	10140	634	20134	20767	634
AA-LTR-0567	AA1_scf007936-00048470	45143	8229	10071	1843	-	8229	8584	356	9679	10071	393	Ty3/Gypsy
AA-LTR-0568	AA1_scf001314-00276598	268469	3	8636	8634	+	3	801	799	7839	8636	798	Ty3/Gypsy
AA-LTR-0569	AA1_scf001314-00276598	268469	168451	184177	15727	+	168451	168627	177	184001	184177	177
AA-LTR-0570	AA1_scf002940-00178358	172821	110729	115739	5011	-	110729	111000	272	115465	115739	275	Ty1/Copia
AA-LTR-0571	AA1_scf004657-00118371	115756	57891	68555	10665	-	57891	59205	1315	67244	68555	1312	Ty3/Gypsy
AA-LTR-0572	AA1_scf000688-00354257	338583	70231	79729	9499	+	70231	71595	1365	78386	79729	1344	Ty3/Gypsy
AA-LTR-0573	AA1_scf000688-00354257	338583	250262	254263	4002	+	250262	250685	424	253839	254263	425	Ty1/Copia
AA-LTR-0574	AA1_scf004336-00127676	128062	7456	15093	7638	+	7456	7647	192	14902	15093	192
AA-LTR-0575	AA1_scf003271-00166134	161109	22493	31035	8543	-	22493	25178	2686	28375	31035	2661
AA-LTR-0576	AA1_scf001362-00273013	262102	138714	158735	20022	+	138714	139391	678	158061	158735	675	Ty3/Gypsy
AA-LTR-0577	AA1_scf001362-00273013	262102	228934	246759	17826	-	228934	231850	2917	243863	246759	2897
AA-LTR-0578	AA1_scf004731-00116038	112948	22670	27742	5073	+	22670	22703	34	27709	27742	34
AA-LTR-0579	AA1_scf004731-00116038	112948	80425	88570	8146	+	80425	81732	1308	87262	88570	1309	Ty3/Gypsy
AA-LTR-0580	AA1_scf001755-00240073	234041	151609	157586	5978	-	151609	152240	632	156955	157586	632	Ty3/Gypsy
AA-LTR-0581	AA1_scf001755-00240073	234041	208229	213238	5010	-	208229	208501	273	212967	213238	272	Ty1/Copia
AA-LTR-0582	AA1_scf002973-00177297	172146	129178	134232	5055	-	129178	129712	535	133690	134232	543	Ty1/Copia
AA-LTR-0583	AA1_scf002973-00177297	172146	149429	154924	5496	+	149429	149997	569	154355	154924	570	Ty1/Copia
AA-LTR-0584	AA1_scf002658-00190275	188328	162755	176258	13504	+	162755	165534	2780	173531	176258	2728	Ty3/Gypsy
AA-LTR-0585	AA1_scf000707-00352291	324624	245913	251010	5098	+	245913	246371	459	250552	251010	459	Ty1/Copia
AA-LTR-0586	AA1_scf001105-00295993	291148	4562	9333	4772	-	4562	5554	993	8342	9333	992
AA-LTR-0587	AA1_scf001105-00295993	291148	13192	18532	5341	-	13192	13751	560	17973	18532	560	Ty1/Copia
AA-LTR-0588	AA1_scf001105-00295993	291148	35973	43327	7355	+	35973	36136	164	43164	43327	164	Ty3/Gypsy
AA-LTR-0589	AA1_scf001105-00295993	291148	212632	230289	17658	-	212632	212867	236	230054	230289	236	Ty3/Gypsy
AA-LTR-0590	AA1_scf003142-00170695	163995	147116	154302	7187	+	147116	148451	1336	152968	154302	1335
AA-LTR-0591	AA1_scf007997-00047752	42408	14806	18443	3638	-	14806	15233	428	18016	18443	428	Ty1/Copia
AA-LTR-0592	AA1_scf000967-00311033	297002	76636	86188	9553	-	76636	78017	1382	84823	86188	1366	Ty3/Gypsy
AA-LTR-0593	AA1_scf000967-00311033	297002	254502	265058	10557	+	254502	255860	1359	263693	265058	1366
AA-LTR-0594	AA1_scf000967-00311033	297002	280807	292198	11392	-	280807	281289	483	291715	292198	484
AA-LTR-0595	AA1_scf001669-00245706	238411	77999	95954	17956	-	77999	78901	903	95051	95954	904	Ty3/Gypsy
AA-LTR-0596	AA1_scf003744-00146939	144143	14478	18444	3967	-	14478	14668	191	18254	18444	191	Ty1/Copia
AA-LTR-0597	AA1_scf006375-00072428	72107	56465	70268	13804	-	56465	59366	2902	67395	70268	2874	Ty3/Gypsy
AA-LTR-0598	AA1_scf003653-00150300	149478	3298	12725	9428	+	3298	3481	184	12542	12725	184	Ty3/Gypsy
AA-LTR-0599	AA1_scf002429-00203012	194084	36458	47481	11024	+	36458	38640	2183	45322	47481	2160	Ty3/Gypsy
AA-LTR-0600	AA1_scf002429-00203012	194084	141489	151648	10160	-	141489	144162	2674	148970	151648	2679	Ty3/Gypsy
AA-LTR-0601	AA1_scf008255-00044956	43537	15733	20368	4636	+	15733	16026	294	20077	20368	292	Ty1/Copia
AA-LTR-0602	AA1_scf002053-00221835	216247	41021	50687	9667	+	41021	42371	1351	49321	50687	1367	Ty3/Gypsy
AA-LTR-0603	AA1_scf002053-00221835	216247	101648	115567	13920	-	101648	101803	156	115411	115567	157
AA-LTR-0604	AA1_scf000896-00322014	320526	152195	162351	10157	+	152195	154833	2639	159644	162351	2708	Ty3/Gypsy
AA-LTR-0605	AA1_scf005753-00087149	81283	18791	24298	5508	+	18791	19521	731	23567	24298	732	Ty1/Copia
AA-LTR-0606	AA1_scf000003-01160362	1101147	118382	124090	5709	-	118382	118985	604	123488	124090	603	Ty3/Gypsy
AA-LTR-0607	AA1_scf000003-01160362	1101147	401367	417251	15885	+	401367	401408	42	417210	417251	42	Ty3/Gypsy
AA-LTR-0608	AA1_scf000003-01160362	1101147	439716	449275	9560	+	439716	441060	1345	447934	449275	1342	Ty3/Gypsy
AA-LTR-0609	AA1_scf000003-01160362	1101147	592612	606918	14307	+	592612	592828	217	606739	606918	180
AA-LTR-0610	AA1_scf000003-01160362	1101147	620444	629945	9502	-	620444	621747	1304	628650	629945	1296
AA-LTR-0611	AA1_scf000003-01160362	1101147	1005651	1010405	4755	-	1005651	1005893	243	1010153	1010405	253	Ty1/Copia
AA-LTR-0612	AA1_scf000003-01160362	1101147	1024456	1035115	10660	+	1024456	1025798	1343	1033773	1035115	1343
AA-LTR-0613	AA1_scf000003-01160362	1101147	1079739	1086143	6405	-	1079739	1080313	575	1085567	1086143	577
AA-LTR-0614	AA1_scf008905-00039010	36392	29627	32043	2417	+	29627	30073	447	31597	32043	447	Ty1/Copia
AA-LTR-0615	AA1_scf007938-00048442	45930	18575	26335	7761	-	18575	19008	434	25902	26335	434
AA-LTR-0616	AA1_scf003960-00140001	137852	50029	63147	13119	+	50029	52412	2384	60763	63147	2385	Ty3/Gypsy
AA-LTR-0617	AA1_scf003960-00140001	137852	112142	123207	11066	-	112142	112333	192	123037	123207	171
AA-LTR-0618	AA1_scf003049-00173725	167054	51549	58750	7202	-	51549	51742	194	58557	58750	194	Ty1/Copia
AA-LTR-0619	AA1_scf003049-00173725	167054	119690	125175	5486	+	119690	120741	1052	124123	125175	1053
AA-LTR-0620	AA1_scf002586-00194604	181887	8534	14904	6371	+	8534	8735	202	14704	14904	201	Ty1/Copia
AA-LTR-0621	AA1_scf002586-00194604	181887	21710	26828	5119	+	21710	21904	195	26634	26828	195
AA-LTR-0622	AA1_scf002586-00194604	181887	134697	140301	5605	+	134697	134964	268	140034	140301	268	Ty1/Copia
AA-LTR-0623	AA1_scf003326-00164092	160243	3852	19576	15725	+	3852	4473	622	18963	19576	614
AA-LTR-0624	AA1_scf002801-00184139	181066	90598	106816	16219	+	90598	92640	2043	104804	106816	2013
AA-LTR-0625	AA1_scf002801-00184139	181066	160884	175289	14406	-	160884	164224	3341	171966	175289	3324	Ty3/Gypsy
AA-LTR-0626	AA1_scf000353-00425913	411997	26700	35489	8790	+	26700	27212	513	34977	35489	513
AA-LTR-0627	AA1_scf000353-00425913	411997	80740	94914	14175	-	80740	82103	1364	93568	94914	1347
AA-LTR-0628	AA1_scf000353-00425913	411997	330776	341996	11221	+	330776	332284	1509	340452	341996	1545
AA-LTR-0629	AA1_scf007525-00053515	51026	9468	15184	5717	+	9468	9643	176	15008	15184	177
AA-LTR-0630	AA1_scf001298-00277961	272843	58782	72220	13439	+	58782	60121	1340	70927	72220	1294	Ty3/Gypsy
AA-LTR-0631	AA1_scf001298-00277961	272843	140647	150766	10120	-	140647	143302	2656	148110	150766	2657
AA-LTR-0632	AA1_scf000061-00649126	632027	125598	134998	9401	-	125598	126633	1036	133969	134998	1030	Ty3/Gypsy
AA-LTR-0633	AA1_scf007595-00052562	50297	12693	18034	5342	-	12693	13235	543	17490	18034	545	Ty1/Copia
AA-LTR-0634	AA1_scf002251-00211233	207647	13935	16616	2682	+	13935	13986	52	16565	16616	52
AA-LTR-0635	AA1_scf003202-00168415	161596	30468	40974	10507	+	30468	32751	2284	38676	40974	2299	Ty3/Gypsy
AA-LTR-0636	AA1_scf000944-00314052	307243	144275	153742	9468	+	144275	145866	1592	152173	153742	1570	Ty3/Gypsy
AA-LTR-0637	AA1_scf003693-00148719	144652	6356	25023	18668	+	6356	7914	1559	23326	25023	1698
AA-LTR-0638	AA1_scf001033-00303224	295611	22494	30834	8341	-	22494	25265	2772	28061	30834	2774
AA-LTR-0639	AA1_scf001677-00245349	239765	134954	143972	9019	-	134954	136306	1353	142599	143972	1374	Ty3/Gypsy
AA-LTR-0640	AA1_scf001677-00245349	239765	172151	190888	18738	+	172151	173475	1325	189566	190888	1323
AA-LTR-0641	AA1_scf003052-00173644	170465	49784	53053	3270	-	49784	50414	631	52472	53053	582	Ty3/Gypsy
AA-LTR-0642	AA1_scf002874-00181013	178836	67753	80000	12248	-	67753	68268	516	79486	80000	515	Ty3/Gypsy
AA-LTR-0643	AA1_scf003902-00142038	139496	81754	91001	9248	-	81754	83101	1348	89640	91001	1362	Ty3/Gypsy
AA-LTR-0644	AA1_scf003902-00142038	139496	104395	113941	9547	+	104395	105712	1318	112626	113941	1316
AA-LTR-0645	AA1_scf001366-00272725	266892	31256	40760	9505	+	31256	32434	1179	39621	40760	1140	Ty3/Gypsy
AA-LTR-0646	AA1_scf006247-00074656	74456	21171	30250	9080	+	21171	22634	1464	28801	30250	1450
AA-LTR-0647	AA1_scf002740-00186825	183275	106537	117611	11075	+	106537	109363	2827	114769	117611	2843	Ty3/Gypsy
AA-LTR-0648	AA1_scf000952-00313276	306111	82340	92939	10600	+	82340	83723	1384	91576	92939	1364	Ty3/Gypsy
AA-LTR-0649	AA1_scf001528-00258589	244877	139312	144590	5279	+	139312	139503	192	144399	144590	192	Ty1/Copia
AA-LTR-0650	AA1_scf001528-00258589	244877	217897	225952	8056	-	217897	218507	611	225326	225952	627	Ty3/Gypsy
AA-LTR-0651	AA1_scf001300-00277813	266087	37314	53478	16165	+	37314	38739	1426	52002	53478	1477
AA-LTR-0652	AA1_scf002971-00177339	163203	71472	86067	14596	-	71472	71749	278	85786	86067	282	Ty3/Gypsy
AA-LTR-0653	AA1_scf001703-00243387	237207	48927	59083	10157	+	48927	50250	1324	57752	59083	1332	Ty3/Gypsy
AA-LTR-0654	AA1_scf001146-00292328	284954	35449	45054	9606	+	35449	35712	264	44796	45054	259
AA-LTR-0655	AA1_scf006036-00079686	76386	43753	62512	18760	-	43753	44983	1231	61263	62512	1250
AA-LTR-0656	AA1_scf003440-00159413	155095	105409	122980	17572	+	105409	108250	2842	120155	122980	2826	Ty3/Gypsy
AA-LTR-0657	AA1_scf001984-00226997	218485	65580	70875	5296	-	65580	65867	288	70588	70875	288	Ty1/Copia
AA-LTR-0658	AA1_scf000047-00670866	644226	235155	236911	1757	+	235155	235292	138	236774	236911	138
AA-LTR-0659	AA1_scf000047-00670866	644226	344775	353885	9111	+	344775	346080	1306	352598	353885	1288
AA-LTR-0660	AA1_scf000317-00437927	430359	35219	45760	10542	-	35219	37596	2378	43396	45760	2365
AA-LTR-0661	AA1_scf000317-00437927	430359	93000	97770	4771	-	93000	93991	992	96779	97770	992
AA-LTR-0662	AA1_scf000317-00437927	430359	208268	220436	12169	-	208268	208751	484	219969	220436	468	Ty3/Gypsy
AA-LTR-0663	AA1_scf000730-00348163	340496	54373	58758	4386	+	54373	55074	702	58064	58758	695
AA-LTR-0664	AA1_scf000730-00348163	340496	96331	98751	2421	+	96331	96895	565	98188	98751	564
AA-LTR-0665	AA1_scf000730-00348163	340496	107578	118886	11309	-	107578	110813	3236	115651	118886	3236	Ty3/Gypsy
AA-LTR-0666	AA1_scf000730-00348163	340496	266387	267804	1418	+	266387	266576	190	267615	267804	190
AA-LTR-0667	AA1_scf004311-00128625	126843	105608	112382	6775	-	105608	106076	469	111914	112382	469
AA-LTR-0668	AA1_scf004689-00117277	116441	15587	26984	11398	+	15587	18365	2779	24171	26984	2814
AA-LTR-0669	AA1_scf000286-00448957	423733	123214	132886	9673	-	123214	124545	1332	131578	132886	1309
AA-LTR-0670	AA1_scf000286-00448957	423733	223231	228094	4864	+	223231	223431	201	227894	228094	201	Ty1/Copia
AA-LTR-0671	AA1_scf000286-00448957	423733	405813	410869	5057	+	405813	406480	668	410200	410869	670
AA-LTR-0672	AA1_scf006885-00062837	59267	37316	47080	9765	-	37316	37622	307	46774	47080	307
AA-LTR-0673	AA1_scf002804-00183958	178200	169857	174960	5104	-	169857	170128	272	174689	174960	272	Ty1/Copia
AA-LTR-0674	AA1_scf002235-00212652	210730	143975	151335	7361	+	143975	144202	228	151108	151335	228	Ty1/Copia
AA-LTR-0675	AA1_scf001579-00253623	258172	57992	75841	17850	-	57992	58713	722	75124	75841	718
AA-LTR-0676	AA1_scf001579-00253623	258172	167002	175157	8156	+	167002	167545	544	174614	175157	544
AA-LTR-0677	AA1_scf001579-00253623	258172	224384	232691	8308	+	224384	224560	177	232515	232691	177
AA-LTR-0678	AA1_scf005917-00082608	75808	24941	28144	3204	-	24941	25893	953	27143	28144	1002
AA-LTR-0679	AA1_scf000348-00427368	409752	50280	59799	9520	+	50280	51611	1332	58471	59799	1329	Ty3/Gypsy
AA-LTR-0680	AA1_scf000348-00427368	409752	282808	285499	2692	-	282808	283234	427	285073	285499	427
AA-LTR-0681	AA1_scf001850-00235160	219590	63749	73541	9793	-	63749	66232	2484	71069	73541	2473
AA-LTR-0682	AA1_scf000022-00831418	806883	295125	305513	10389	-	295125	297910	2786	302728	305513	2786
AA-LTR-0683	AA1_scf000022-00831418	806883	615618	623767	8150	+	615618	615986	369	623353	623767	415	Ty3/Gypsy
AA-LTR-0684	AA1_scf001609-00251218	239899	144507	155007	10501	-	144507	147288	2782	152224	155007	2784	Ty3/Gypsy
AA-LTR-0685	AA1_scf001609-00251218	239899	227743	235541	7799	+	227743	230256	2514	232981	235541	2561
AA-LTR-0686	AA1_scf001217-00285297	277837	183818	192193	8376	-	183818	184043	226	191968	192193	226	Ty1/Copia
AA-LTR-0687	AA1_scf004783-00114492	111491	100055	107442	7388	+	100055	100192	138	107358	107442	85	Ty3/Gypsy
AA-LTR-0688	AA1_scf002945-00178231	171104	7167	12249	5083	-	7167	7712	546	11704	12249	546	Ty1/Copia
AA-LTR-0689	AA1_scf009184-00036817	35265	10855	23374	12520	+	10855	13707	2853	20515	23374	2860	Ty3/Gypsy
AA-LTR-0690	AA1_scf000480-00394915	370789	275847	280920	5074	+	275847	275980	134	280787	280920	134	Ty1/Copia
AA-LTR-0691	AA1_scf004718-00116572	120014	51759	55895	4137	+	51759	52027	269	55627	55895	269
AA-LTR-0692	AA1_scf004718-00116572	120014	88388	94615	6228	+	88388	89119	732	93883	94615	733	Ty1/Copia
AA-LTR-0693	AA1_scf003545-00154438	146468	72131	76845	4715	+	72131	72314	184	76662	76845	184	Ty1/Copia
AA-LTR-0694	AA1_scf003545-00154438	146468	108310	110908	2599	+	108310	108733	424	110482	110908	427	Ty1/Copia
AA-LTR-0695	AA1_scf003239-00167119	166340	3941	22211	18271	-	3941	4030	90	22122	22211	90
AA-LTR-0696	AA1_scf000724-00348843	334816	47967	55358	7392	+	47967	48091	125	55234	55358	125	Ty3/Gypsy
AA-LTR-0697	AA1_scf000724-00348843	334816	84373	91994	7622	+	84373	84949	577	91418	91994	577	Ty1/Copia
AA-LTR-0698	AA1_scf000724-00348843	334816	101905	122338	20434	+	101905	103692	1788	120545	122338	1794
AA-LTR-0699	AA1_scf000724-00348843	334816	323195	328462	5268	+	323195	323420	226	328237	328462	226
AA-LTR-0700	AA1_scf006742-00065267	61437	20104	21917	1814	-	20104	20459	356	21561	21917	357
AA-LTR-0701	AA1_scf001570-00253945	248830	9697	29477	19781	-	9697	9864	168	29309	29477	169	Ty3/Gypsy
AA-LTR-0702	AA1_scf003552-00154160	149838	61367	71240	9874	+	61367	63943	2577	68689	71240	2552
AA-LTR-0703	AA1_scf001098-00296878	282535	32750	38492	5743	-	32750	33337	588	37905	38492	588	Ty3/Gypsy
AA-LTR-0704	AA1_scf001098-00296878	282535	194645	213133	18489	-	194645	194696	52	213082	213133	52
AA-LTR-0705	AA1_scf001098-00296878	282535	243518	253776	10259	-	243518	246022	2505	251234	253776	2543	Ty3/Gypsy
AA-LTR-0706	AA1_scf003456-00158937	153488	26662	41051	14390	-	26662	29682	3021	38017	41051	3035	Ty3/Gypsy
AA-LTR-0707	AA1_scf003456-00158937	153488	86127	98157	12031	+	86127	86691	565	97593	98157	565
AA-LTR-0708	AA1_scf003456-00158937	153488	105778	115957	10180	+	105778	107142	1365	114581	115957	1377
AA-LTR-0709	AA1_scf005519-00093735	87523	24846	36188	11343	+	24846	25354	509	35683	36188	506
AA-LTR-0710	AA1_scf005519-00093735	87523	78446	83450	5005	+	78446	78717	272	83179	83450	272	Ty1/Copia
AA-LTR-0711	AA1_scf001741-00240809	238408	9385	17280	7896	+	9385	10747	1363	15923	17280	1358	Ty3/Gypsy
AA-LTR-0712	AA1_scf001741-00240809	238408	193398	197470	4073	+	193398	193633	236	197235	197470	236
AA-LTR-0713	AA1_scf007540-00053309	64980	24763	34201	9439	+	24763	25024	262	33950	34201	252	Ty3/Gypsy
AA-LTR-0714	AA1_scf000306-00440698	431611	159419	166116	6698	-	159419	159553	135	165982	166116	135
AA-LTR-0715	AA1_scf002167-00215961	209932	53663	71104	17442	+	53663	54471	809	70297	71104	808	Ty3/Gypsy
AA-LTR-0716	AA1_scf003030-00174506	170013	99151	108911	9761	+	99151	101811	2661	106211	108911	2701
AA-LTR-0717	AA1_scf001921-00230507	233852	74936	91461	16526	+	74936	75133	198	91264	91461	198	Ty3/Gypsy
AA-LTR-0718	AA1_scf000421-00408620	400738	16918	21619	4702	+	16918	17094	177	21443	21619	177
AA-LTR-0719	AA1_scf004274-00129560	124934	6275	13578	7304	+	6275	9388	3114	10462	13578	3117
AA-LTR-0720	AA1_scf000530-00383977	373336	160285	169226	8942	-	160285	160781	497	168716	169226	511	Ty3/Gypsy
AA-LTR-0721	AA1_scf004286-00129226	130876	55602	66170	10569	-	55602	56964	1363	64795	66170	1376
AA-LTR-0722	AA1_scf002697-00188846	184422	140690	150345	9656	+	140690	142077	1388	148965	150345	1381	Ty3/Gypsy
AA-LTR-0723	AA1_scf002697-00188846	184422	177962	180942	2981	+	177962	178552	591	180353	180942	590	Ty3/Gypsy
AA-LTR-0724	AA1_scf005255-00100873	95455	905	6047	5143	+	905	1476	572	5476	6047	572	Ty1/Copia
AA-LTR-0725	AA1_scf005554-00092942	90017	35116	39864	4749	-	35116	35458	343	39523	39864	342	Ty1/Copia
AA-LTR-0726	AA1_scf004470-00123542	120887	71492	73575	2084	+	71492	71571	80	73496	73575	80
AA-LTR-0727	AA1_scf005382-00097167	94385	19715	33383	13669	-	19715	22450	2736	30600	33383	2784
AA-LTR-0728	AA1_scf000427-00406900	394559	97348	105755	8408	+	97348	99174	1827	103950	105755	1806	Ty3/Gypsy
AA-LTR-0729	AA1_scf000427-00406900	394559	228195	231187	2993	+	228195	228332	138	231050	231187	138
AA-LTR-0730	AA1_scf000427-00406900	394559	256172	260974	4803	-	256172	257163	992	259971	260974	1004
AA-LTR-0731	AA1_scf007589-00052625	50164	40107	49463	9357	+	40107	41324	1218	48244	49463	1220	Ty3/Gypsy
AA-LTR-0732	AA1_scf002312-00208710	203881	63392	68389	4998	-	63392	63787	396	67993	68389	397	Ty1/Copia
AA-LTR-0733	AA1_scf002312-00208710	203881	157665	168612	10948	-	157665	159093	1429	167198	168612	1415
AA-LTR-0734	AA1_scf006356-00072760	68678	32217	42844	10628	+	32217	35119	2903	39931	42844	2914
AA-LTR-0735	AA1_scf006015-00080218	74634	1780	3166	1387	+	1780	1956	177	2990	3166	177
AA-LTR-0736	AA1_scf005343-00098367	98481	67707	73462	5756	-	67707	67883	177	73286	73462	177
AA-LTR-0737	AA1_scf003038-00174217	168369	106181	114932	8752	-	106181	106518	338	114596	114932	337	Ty3/Gypsy
AA-LTR-0738	AA1_scf001349-00273900	264456	86967	100972	14006	+	86967	88088	1122	99854	100972	1119	Ty3/Gypsy
AA-LTR-0739	AA1_scf005923-00082339	77068	30530	41704	11175	+	30530	31656	1127	40576	41704	1129	Ty3/Gypsy
AA-LTR-0740	AA1_scf006301-00073612	72108	36095	45228	9134	-	36095	37717	1623	43609	45228	1620
AA-LTR-0741	AA1_scf002354-00206880	201949	67452	69827	2376	-	67452	67877	426	69400	69827	428
AA-LTR-0742	AA1_scf001775-00239226	234427	207944	210301	2358	-	207944	208360	417	209885	210301	417
AA-LTR-0743	AA1_scf001775-00239226	234427	216116	226274	10159	+	216116	217443	1328	224961	226274	1314	Ty3/Gypsy
AA-LTR-0744	AA1_scf006038-00079622	74340	38393	52388	13996	-	38393	40159	1767	50631	52388	1758
AA-LTR-0745	AA1_scf007736-00050979	47343	3843	12224	8382	+	3843	6921	3079	9062	12224	3163
AA-LTR-0746	AA1_scf000386-00417875	403839	9208	20020	10813	-	9208	11794	2587	17386	20020	2635	Ty3/Gypsy
AA-LTR-0747	AA1_scf000386-00417875	403839	327646	338765	11120	-	327646	329916	2271	336487	338765	2279	Ty3/Gypsy
AA-LTR-0748	AA1_scf000386-00417875	403839	395309	400013	4705	-	395309	395577	269	399745	400013	269
AA-LTR-0749	AA1_scf004702-00116997	110325	2181	6951	4771	+	2181	3172	992	5960	6951	992
AA-LTR-0750	AA1_scf004702-00116997	110325	65887	82592	16706	+	65887	68116	2230	80374	82592	2219	Ty3/Gypsy
AA-LTR-0751	AA1_scf005985-00080983	81387	33080	35449	2370	+	33080	33506	427	35030	35449	420	Ty1/Copia
AA-LTR-0752	AA1_scf001689-00244596	235702	209127	228521	19395	+	209127	212089	2963	225558	228521	2964	Ty3/Gypsy
AA-LTR-0753	AA1_scf002168-00215875	204165	57863	68883	11021	+	57863	59176	1314	67554	68883	1330	Ty3/Gypsy
AA-LTR-0754	AA1_scf002168-00215875	204165	187115	192065	4951	+	187115	187317	203	191878	192065	188	Ty1/Copia
AA-LTR-0755	AA1_scf003872-00142963	135452	126087	127475	1389	+	126087	126202	116	127324	127475	152
AA-LTR-0756	AA1_scf002889-00180630	174611	20346	24144	3799	+	20346	20515	170	23975	24144	170
AA-LTR-0757	AA1_scf000525-00385233	373998	104918	116308	11391	+	104918	106241	1324	114998	116308	1311
AA-LTR-0758	AA1_scf000525-00385233	373998	327495	337602	10108	+	327495	327671	177	337426	337602	177
AA-LTR-0759	AA1_scf004071-00136701	128935	39446	45716	6271	-	39446	39790	345	45370	45716	347
AA-LTR-0760	AA1_scf006118-00077749	79226	55375	63276	7902	-	55375	57877	2503	60707	63276	2570
AA-LTR-0761	AA1_scf008913-00038976	41471	1718	4246	2529	+	1718	2107	390	3839	4246	408
AA-LTR-0762	AA1_scf001542-00256674	251331	54758	57191	2434	-	54758	54972	215	56977	57191	215
AA-LTR-0763	AA1_scf000418-00409036	400631	195972	213383	17412	+	195972	197240	1269	212133	213383	1251
AA-LTR-0764	AA1_scf009027-00037948	35804	8989	20722	11734	-	8989	9612	624	20100	20722	623
AA-LTR-0765	AA1_scf007514-00053614	49385	16478	21626	5149	+	16478	17683	1206	20422	21626	1205
AA-LTR-0766	AA1_scf003437-00159478	157977	39118	48283	9166	-	39118	40406	1289	46929	48283	1355
AA-LTR-0767	AA1_scf003437-00159478	157977	65423	80391	14969	+	65423	65585	163	80227	80391	165
AA-LTR-0768	AA1_scf003437-00159478	157977	100962	120727	19766	+	100962	102383	1422	119306	120727	1422	Ty3/Gypsy
AA-LTR-0769	AA1_scf004638-00119055	110795	39850	43772	3923	+	39850	41166	1317	42456	43772	1317
AA-LTR-0770	AA1_scf001457-00264763	256146	69991	76636	6646	+	69991	71132	1142	75508	76636	1129
AA-LTR-0771	AA1_scf004924-00109755	106417	83020	87818	4799	-	83020	83386	367	87452	87818	367	Ty1/Copia
AA-LTR-0772	AA1_scf000812-00334953	324281	9260	16267	7008	+	9260	9451	192	16076	16267	192
AA-LTR-0773	AA1_scf000812-00334953	324281	291769	295406	3638	-	291769	292196	428	294979	295406	428	Ty1/Copia
AA-LTR-0774	AA1_scf002252-00211170	209456	173917	180237	6321	-	173917	174165	249	179970	180237	268	Ty1/Copia
AA-LTR-0775	AA1_scf002485-00200188	185269	132108	140720	8613	+	132108	134610	2503	138182	140720	2539
AA-LTR-0776	AA1_scf006691-00066238	64198	41428	51813	10386	+	41428	43935	2508	49257	51813	2557	Ty3/Gypsy
AA-LTR-0777	AA1_scf002880-00180822	174851	6888	11475	4588	+	6888	7097	210	11265	11475	211
AA-LTR-0778	AA1_scf002880-00180822	174851	155319	160819	5501	+	155319	156047	729	160093	160819	727	Ty1/Copia
AA-LTR-0779	AA1_scf003728-00147446	143238	105299	117853	12555	+	105299	108192	2894	114966	117853	2888
AA-LTR-0780	AA1_scf001327-00275787	268586	124167	134094	9928	-	124167	126815	2649	131454	134094	2641	Ty3/Gypsy
AA-LTR-0781	AA1_scf001327-00275787	268586	165534	180432	14899	+	165534	167439	1906	178516	180432	1917
AA-LTR-0782	AA1_scf001327-00275787	268586	237778	249706	11929	-	237778	238033	256	249451	249706	256
AA-LTR-0783	AA1_scf000108-00571306	555176	44727	49614	4888	+	44727	45153	427	49188	49614	427	Ty1/Copia
AA-LTR-0784	AA1_scf000108-00571306	555176	462037	472138	10102	-	462037	463375	1339	470801	472138	1338	Ty3/Gypsy
AA-LTR-0785	AA1_scf000385-00418247	407610	103438	113576	10139	+	103438	106329	2892	110688	113576	2889
AA-LTR-0786	AA1_scf000385-00418247	407610	119416	135766	16351	-	119416	120718	1303	134432	135766	1335
AA-LTR-0787	AA1_scf000385-00418247	407610	198016	211361	13346	+	198016	199698	1683	209639	211361	1723	Ty3/Gypsy
AA-LTR-0788	AA1_scf000385-00418247	407610	214822	227745	12924	+	214822	216140	1319	226429	227745	1317
AA-LTR-0789	AA1_scf004279-00129333	127744	83264	92784	9521	+	83264	83398	135	92650	92784	135	Ty3/Gypsy
AA-LTR-0790	AA1_scf004279-00129333	127744	94991	113803	18813	-	94991	95149	159	113638	113803	166
AA-LTR-0791	AA1_scf001749-00240291	232549	4035	10705	6671	-	4035	4515	481	10226	10705	480
AA-LTR-0792	AA1_scf001749-00240291	232549	90012	100254	10243	-	90012	93134	3123	97167	100254	3088	Ty3/Gypsy
AA-LTR-0793	AA1_scf001749-00240291	232549	138958	155387	16430	-	138958	140865	1908	153468	155387	1920	Ty3/Gypsy
AA-LTR-0794	AA1_scf001749-00240291	232549	204477	215611	11135	+	204477	207636	3160	212447	215611	3165	Ty3/Gypsy
AA-LTR-0795	AA1_scf002191-00214724	203188	71362	78160	6799	+	71362	71787	426	77735	78160	426	Ty1/Copia
AA-LTR-0796	AA1_scf005982-00081041	79823	58540	68604	10065	+	58540	61258	2719	65833	68604	2772
AA-LTR-0797	AA1_scf000923-00316773	309224	104357	119540	15184	+	104357	105132	776	118766	119540	775
AA-LTR-0798	AA1_scf000258-00460402	441626	140536	148515	7980	-	140536	142929	2394	146123	148515	2393	Ty3/Gypsy
AA-LTR-0799	AA1_scf000258-00460402	441626	151478	165298	13821	+	151478	154370	2893	162396	165298	2903
AA-LTR-0800	AA1_scf001581-00253522	242380	35724	50667	14944	+	35724	37025	1302	49339	50667	1329
AA-LTR-0801	AA1_scf001617-00250543	241671	51002	59729	8728	+	51002	52363	1362	58343	59729	1387	Ty3/Gypsy
AA-LTR-0802	AA1_scf002002-00225605	205351	30260	50196	19937	-	30260	30779	520	49692	50196	505	Ty1/Copia
AA-LTR-0803	AA1_scf002002-00225605	205351	151921	160835	8915	-	151921	152202	282	160554	160835	282
AA-LTR-0804	AA1_scf004174-00133231	125133	52653	58233	5581	+	52653	53179	527	57689	58233	545	Ty1/Copia
AA-LTR-0805	AA1_scf001037-00302893	285942	1194	5764	4571	-	1194	1387	194	5572	5764	193	Ty1/Copia
AA-LTR-0806	AA1_scf001037-00302893	285942	126821	138369	11549	+	126821	130158	3338	135035	138369	3335	Ty3/Gypsy
AA-LTR-0807	AA1_scf004743-00115575	113254	21633	34351	12719	+	21633	21785	153	34199	34351	153	Ty3/Gypsy
AA-LTR-0808	AA1_scf007972-00047948	45499	28693	35380	6688	+	28693	29302	610	34771	35380	610
AA-LTR-0809	AA1_scf005324-00098763	100303	29773	40119	10347	+	29773	32559	2787	37339	40119	2781	Ty3/Gypsy
AA-LTR-0810	AA1_scf009275-00036139	37230	23597	29914	6318	+	23597	24412	816	29100	29914	815
AA-LTR-0811	AA1_scf004786-00114417	114815	4651	18049	13399	+	4651	5077	427	17585	18049	465
AA-LTR-0812	AA1_scf003090-00172068	166767	70772	80750	9979	-	70772	72017	1246	79509	80750	1242
AA-LTR-0813	AA1_scf002123-00217831	205132	94319	99528	5210	+	94319	94927	609	98921	99528	608	Ty1/Copia
AA-LTR-0814	AA1_scf002123-00217831	205132	158682	161098	2417	+	158682	159128	447	160652	161098	447	Ty1/Copia
AA-LTR-0815	AA1_scf008927-00038866	37562	26148	35435	9288	-	26148	28384	2237	33198	35435	2238	Ty3/Gypsy
AA-LTR-0816	AA1_scf006031-00079873	77025	36145	44155	8011	+	36145	37512	1368	42831	44155	1325
AA-LTR-0817	AA1_scf005191-00102710	94702	16176	21721	5546	-	16176	16345	170	21552	21721	170
AA-LTR-0818	AA1_scf003847-00143712	136324	1961	7737	5777	+	1961	3582	1622	6115	7737	1623	Ty3/Gypsy
AA-LTR-0819	AA1_scf002831-00182852	177183	8928	17384	8457	+	8928	9270	343	17042	17384	343	Ty3/Gypsy
AA-LTR-0820	AA1_scf004971-00108795	100382	40530	48517	7988	-	40530	40706	177	48341	48517	177
AA-LTR-0821	AA1_scf004971-00108795	100382	86791	89207	2417	+	86791	87237	447	88761	89207	447	Ty1/Copia
AA-LTR-0822	AA1_scf006681-00066395	64248	30030	49133	19104	-	30030	30405	376	48758	49133	376
AA-LTR-0823	AA1_scf005086-00105267	101071	85310	97574	12265	-	85310	87153	1844	95725	97574	1850
AA-LTR-0824	AA1_scf005283-00100031	100199	20807	25596	4790	+	20807	21784	978	24592	25596	1005
AA-LTR-0825	AA1_scf000095-00587901	559243	164615	166984	2370	-	164615	165041	427	166559	166984	426
AA-LTR-0826	AA1_scf000095-00587901	559243	255217	262252	7036	+	255217	257335	2119	260131	262252	2122
AA-LTR-0827	AA1_scf000095-00587901	559243	340220	344227	4008	+	340220	340789	570	343658	344227	570	Ty1/Copia
AA-LTR-0828	AA1_scf000095-00587901	559243	431274	436312	5039	+	431274	431543	270	436043	436312	270	Ty1/Copia
AA-LTR-0829	AA1_scf000095-00587901	559243	501430	511483	10054	+	501430	503165	1736	509745	511483	1739	Ty3/Gypsy
AA-LTR-0830	AA1_scf004851-00112391	107158	1359	6808	5450	+	1359	1915	557	6252	6808	557	Ty1/Copia
AA-LTR-0831	AA1_scf003673-00149506	147457	71405	79402	7998	+	71405	71591	187	79216	79402	187	Ty3/Gypsy
AA-LTR-0832	AA1_scf001142-00292709	270733	65989	74124	8136	-	65989	69074	3086	71038	74124	3087
AA-LTR-0833	AA1_scf001663-00246408	242632	65781	86392	20612	+	65781	67148	1368	85025	86392	1368	Ty3/Gypsy
AA-LTR-0834	AA1_scf004487-00123231	119502	69828	83391	13564	-	69828	72124	2297	81111	83391	2281	Ty3/Gypsy
AA-LTR-0835	AA1_scf007369-00055712	52357	33761	39378	5618	-	33761	34111	351	39039	39378	340	Ty1/Copia
AA-LTR-0836	AA1_scf002839-00182745	182704	165914	170637	4724	+	165914	166233	320	170318	170637	320	Ty1/Copia
AA-LTR-0837	AA1_scf002665-00190031	178662	82777	93242	10466	-	82777	83398	622	92621	93242	622
AA-LTR-0838	AA1_scf000448-00400552	385766	90706	92228	1523	-	90706	90768	63	92163	92228	66
AA-LTR-0839	AA1_scf000448-00400552	385766	206916	211954	5039	+	206916	208364	1449	210506	211954	1449
AA-LTR-0840	AA1_scf000448-00400552	385766	272310	280136	7827	+	272310	272495	186	279977	280136	160
AA-LTR-0841	AA1_scf000764-00343319	319281	183462	187099	3638	+	183462	183889	428	186672	187099	428	Ty1/Copia
AA-LTR-0842	AA1_scf006384-00072272	71120	23185	32816	9632	+	23185	23253	69	32747	32816	70
AA-LTR-0843	AA1_scf006384-00072272	71120	33077	42239	9163	-	33077	33224	148	42092	42239	148	Ty3/Gypsy
AA-LTR-0844	AA1_scf007307-00056507	54476	5686	10293	4608	-	5686	6014	329	9965	10293	329
AA-LTR-0845	AA1_scf008331-00044140	43204	29494	38439	8946	-	29494	30821	1328	37102	38439	1338	Ty3/Gypsy
AA-LTR-0846	AA1_scf000614-00367118	366015	47117	56575	9459	-	47117	48516	1400	55179	56575	1397	Ty3/Gypsy
AA-LTR-0847	AA1_scf000614-00367118	366015	230479	233178	2700	-	230479	230714	236	232938	233178	241
AA-LTR-0848	AA1_scf000614-00367118	366015	271636	280673	9038	+	271636	271896	261	280413	280673	261
AA-LTR-0849	AA1_scf003256-00166575	160070	7659	12271	4613	-	7659	7928	270	12017	12271	255	Ty1/Copia
AA-LTR-0850	AA1_scf001117-00295150	290755	66103	74826	8724	+	66103	66178	76	74744	74826	83	Ty3/Gypsy
AA-LTR-0851	AA1_scf001117-00295150	290755	225276	231551	6276	-	225276	225939	664	230897	231551	655	Ty3/Gypsy
AA-LTR-0852	AA1_scf003596-00152453	150924	111517	121833	10317	+	111517	112894	1378	120468	121833	1366
AA-LTR-0853	AA1_scf000794-00338965	317962	271007	276355	5349	-	271007	271569	563	275792	276355	564	Ty1/Copia
AA-LTR-0854	AA1_scf001626-00249208	239511	160106	172369	12264	-	160106	160966	861	171493	172369	877
AA-LTR-0855	AA1_scf006150-00077006	74579	44785	50528	5744	+	44785	45416	632	49897	50528	632	Ty1/Copia
AA-LTR-0856	AA1_scf000196-00498540	487280	62355	72465	10111	+	62355	62798	444	72022	72465	444
AA-LTR-0857	AA1_scf000196-00498540	487280	290012	301812	11801	-	290012	290474	463	301384	301812	429
AA-LTR-0858	AA1_scf000196-00498540	487280	414107	421091	6985	+	414107	414664	558	420534	421091	558	Ty1/Copia
AA-LTR-0859	AA1_scf000196-00498540	487280	422165	427359	5195	+	422165	422774	610	426751	427359	609	Ty1/Copia
AA-LTR-0860	AA1_scf005644-00090657	87418	58622	62006	3385	-	58622	59015	394	61605	62006	402
AA-LTR-0861	AA1_scf004159-00133807	129684	17740	27929	10190	+	17740	20483	2744	25240	27929	2690	Ty3/Gypsy
AA-LTR-0862	AA1_scf001904-00231775	229295	4011	13836	9826	-	4011	5338	1328	12514	13836	1323	Ty3/Gypsy
AA-LTR-0863	AA1_scf001904-00231775	229295	20287	30948	10662	+	20287	23134	2848	28093	30948	2856
AA-LTR-0864	AA1_scf003066-00172923	167900	30210	36004	5795	-	30210	30495	286	35717	36004	288
AA-LTR-0865	AA1_scf000837-00331190	325064	176332	181283	4952	+	176332	176800	469	180826	181283	458	Ty1/Copia
AA-LTR-0866	AA1_scf003373-00162046	157830	39975	50769	10795	-	39975	40165	191	50577	50769	193
AA-LTR-0867	AA1_scf003373-00162046	157830	64872	76364	11493	-	64872	66083	1212	75139	76364	1226	Ty3/Gypsy
AA-LTR-0868	AA1_scf000209-00483196	465622	41666	46427	4762	+	41666	42026	361	46072	46427	356	Ty1/Copia
AA-LTR-0869	AA1_scf000209-00483196	465622	84846	93454	8609	+	84846	87551	2706	90724	93454	2731
AA-LTR-0870	AA1_scf000209-00483196	465622	243710	253193	9484	+	243710	245009	1300	251866	253193	1328
AA-LTR-0871	AA1_scf000451-00399794	387923	234044	247074	13031	+	234044	235475	1432	245644	247074	1431
AA-LTR-0872	AA1_scf000451-00399794	387923	291227	299313	8087	+	291227	291667	441	298875	299313	439	Ty3/Gypsy
AA-LTR-0873	AA1_scf007799-00050154	46794	29155	34998	5844	+	29155	29496	342	34657	34998	342	Ty1/Copia
AA-LTR-0874	AA1_scf000954-00313100	307676	199637	207479	7843	+	199637	201081	1445	206050	207479	1430	Ty3/Gypsy
AA-LTR-0875	AA1_scf008113-00046586	45706	30913	37614	6702	+	30913	31292	380	37235	37614	380	Ty3/Gypsy
AA-LTR-0876	AA1_scf002352-00206914	207054	57004	66034	9031	+	57004	58263	1260	64777	66034	1258	Ty3/Gypsy
AA-LTR-0877	AA1_scf001036-00303003	288436	102736	107545	4810	-	102736	103741	1006	106549	107545	997
AA-LTR-0878	AA1_scf006701-00066127	64680	49085	59511	10427	+	49085	50449	1365	58150	59511	1362
AA-LTR-0879	AA1_scf000184-00502741	488883	239217	248087	8871	+	239217	240580	1364	246724	248087	1364
AA-LTR-0880	AA1_scf002626-00191523	185037	114799	126529	11731	+	114799	116137	1339	125183	126529	1347
AA-LTR-0881	AA1_scf000502-00390019	382866	199251	224657	25407	+	199251	202197	2947	221707	224657	2951
AA-LTR-0882	AA1_scf006690-00066255	62238	13336	18434	5099	+	13336	13794	459	17975	18434	460	Ty1/Copia
AA-LTR-0883	AA1_scf005395-00096748	93514	329	8097	7769	+	329	1633	1305	6782	8097	1316	Ty3/Gypsy
AA-LTR-0884	AA1_scf000612-00367311	356583	112877	114254	1378	-	112877	113023	147	114108	114254	147
AA-LTR-0885	AA1_scf000612-00367311	356583	155566	166597	11032	+	155566	158828	3263	163333	166597	3265
AA-LTR-0886	AA1_scf000612-00367311	356583	187941	198053	10113	+	187941	189302	1362	196681	198053	1373	Ty3/Gypsy
AA-LTR-0887	AA1_scf006222-00075068	74137	9627	18451	8825	+	9627	9815	189	18263	18451	189
AA-LTR-0888	AA1_scf003893-00142289	136177	121245	132066	10822	+	121245	124165	2921	129147	132066	2920	Ty3/Gypsy
AA-LTR-0889	AA1_scf000521-00386104	380890	301783	316197	14415	+	301783	303110	1328	314886	316197	1312	Ty3/Gypsy
AA-LTR-0890	AA1_scf001336-00275235	262606	18264	31176	12913	-	18264	19694	1431	29748	31176	1429
AA-LTR-0891	AA1_scf001336-00275235	262606	207663	216499	8837	+	207663	208990	1328	215176	216499	1324
AA-LTR-0892	AA1_scf001336-00275235	262606	222356	232857	10502	-	222356	225209	2854	229972	232857	2886	Ty3/Gypsy
AA-LTR-0893	AA1_scf002900-00180031	173463	108166	121351	13186	+	108166	109596	1431	119920	121351	1432
AA-LTR-0894	AA1_scf000153-00527641	510271	38920	43492	4573	-	38920	39156	237	43222	43492	271	Ty1/Copia
AA-LTR-0895	AA1_scf000198-00495178	475747	408934	416801	7868	+	408934	409089	156	416604	416801	198	Ty3/Gypsy
AA-LTR-0896	AA1_scf000156-00526136	503313	3143	20973	17831	+	3143	5593	2451	18521	20973	2453
AA-LTR-0897	AA1_scf000156-00526136	503313	59937	64617	4681	+	59937	60224	288	64330	64617	288	Ty1/Copia
AA-LTR-0898	AA1_scf000156-00526136	503313	159924	166316	6393	-	159924	160417	494	165823	166316	494
AA-LTR-0899	AA1_scf000156-00526136	503313	401522	418419	16898	+	401522	401646	125	418327	418419	93	Ty3/Gypsy
AA-LTR-0900	AA1_scf000314-00438378	424436	7152	18421	11270	-	7152	10000	2849	15532	18421	2890	Ty3/Gypsy
AA-LTR-0901	AA1_scf000314-00438378	424436	244400	253299	8900	+	244400	245383	984	252355	253299	945	Ty3/Gypsy
AA-LTR-0902	AA1_scf000314-00438378	424436	260076	268576	8501	-	260076	260613	538	268039	268576	538
AA-LTR-0903	AA1_scf000314-00438378	424436	352551	360378	7828	-	352551	352755	205	360174	360378	205	Ty3/Gypsy
AA-LTR-0904	AA1_scf005350-00098043	93909	15555	20034	4480	-	15555	15770	216	19819	20034	216
AA-LTR-0905	AA1_scf000265-00456086	442260	24362	32864	8503	+	24362	24696	335	32515	32864	350	Ty3/Gypsy
AA-LTR-0906	AA1_scf000265-00456086	442260	74773	87068	12296	+	74773	74943	171	86903	87068	166
AA-LTR-0907	AA1_scf000265-00456086	442260	172188	177189	5002	-	172188	172439	252	176938	177189	252	Ty1/Copia
AA-LTR-0908	AA1_scf000265-00456086	442260	225852	230620	4769	+	225852	226841	990	229629	230620	992
AA-LTR-0909	AA1_scf000265-00456086	442260	400136	412130	11995	-	400136	401118	983	411148	412130	983	Ty3/Gypsy
AA-LTR-0910	AA1_scf000265-00456086	442260	424077	441691	17615	-	424077	424218	142	441550	441691	142	Ty3/Gypsy
AA-LTR-0911	AA1_scf007106-00059300	58412	22596	29859	7264	-	22596	22645	50	29810	29859	50
AA-LTR-0912	AA1_scf007850-00049562	48683	17986	28514	10529	+	17986	19346	1361	27159	28514	1356	Ty3/Gypsy
AA-LTR-0913	AA1_scf001512-00259652	249507	18715	27934	9220	-	18715	20046	1332	26602	27934	1333	Ty3/Gypsy
AA-LTR-0914	AA1_scf006462-00070470	68760	11186	20215	9030	+	11186	12118	933	19285	20215	931
AA-LTR-0915	AA1_scf003664-00149790	143848	90627	97886	7260	-	90627	90761	135	97752	97886	135	Ty3/Gypsy
AA-LTR-0916	AA1_scf003664-00149790	143848	100516	106953	6438	-	100516	100576	61	106862	106953	92
AA-LTR-0917	AA1_scf001565-00254212	245857	148210	150626	2417	+	148210	148656	447	150180	150626	447	Ty1/Copia
AA-LTR-0918	AA1_scf001565-00254212	245857	175759	179679	3921	+	175759	176660	902	178777	179679	903
AA-LTR-0919	AA1_scf003109-00171567	158571	28250	45073	16824	+	28250	31034	2785	42209	45073	2865
AA-LTR-0920	AA1_scf005763-00086919	84638	56493	65731	9239	-	56493	56947	455	65282	65731	450
AA-LTR-0921	AA1_scf005076-00105574	100116	11271	15641	4371	+	11271	11442	172	15474	15641	168	Ty1/Copia
AA-LTR-0922	AA1_scf003021-00174795	168996	44607	47762	3156	+	44607	45027	421	47342	47762	421	Ty1/Copia
AA-LTR-0923	AA1_scf003021-00174795	168996	65773	81951	16179	+	65773	66435	663	81291	81951	661	Ty3/Gypsy
AA-LTR-0924	AA1_scf000540-00382079	378557	283560	297418	13859	+	283560	283738	179	297240	297418	179
AA-LTR-0925	AA1_scf000757-00344408	333043	19671	34456	14786	-	19671	20054	384	34077	34456	380
AA-LTR-0926	AA1_scf002370-00206239	197461	136604	142243	5640	+	136604	136812	209	142037	142243	207	Ty1/Copia
AA-LTR-0927	AA1_scf000898-00321868	314845	82424	90587	8164	-	82424	82666	243	90345	90587	243	Ty3/Gypsy
AA-LTR-0928	AA1_scf000898-00321868	314845	92286	102630	10345	-	92286	93694	1409	101199	102630	1432
AA-LTR-0929	AA1_scf000898-00321868	314845	135969	141216	5248	+	135969	136208	240	140977	141216	240	Ty1/Copia
AA-LTR-0930	AA1_scf005123-00104593	103098	38046	48024	9979	-	38046	40524	2479	45550	48024	2475
AA-LTR-0931	AA1_scf001338-00274969	258917	188904	207082	18179	+	188904	190998	2095	204970	207082	2113	Ty3/Gypsy
AA-LTR-0932	AA1_scf001166-00290146	277866	25569	44880	19312	+	25569	28407	2839	42007	44880	2874	Ty3/Gypsy
AA-LTR-0933	AA1_scf001166-00290146	277866	54181	72346	18166	+	54181	54709	529	71836	72346	511	Ty3/Gypsy
AA-LTR-0934	AA1_scf001166-00290146	277866	133600	137685	4086	-	133600	134427	828	136861	137685	825
AA-LTR-0935	AA1_scf001166-00290146	277866	152814	169827	17014	-	152814	155305	2492	167372	169827	2456
AA-LTR-0936	AA1_scf001166-00290146	277866	208057	215501	7445	+	208057	209634	1578	213845	215501	1657
AA-LTR-0937	AA1_scf006623-00067387	65493	46239	52489	6251	-	46239	46731	493	51998	52489	492
AA-LTR-0938	AA1_scf005994-00080796	79251	20555	22422	1868	+	20555	20873	319	22105	22422	318
AA-LTR-0939	AA1_scf005994-00080796	79251	28054	44004	15951	-	28054	29526	1473	42529	44004	1476
AA-LTR-0940	AA1_scf000533-00383133	363712	188578	198059	9482	+	188578	189947	1370	196714	198059	1346	Ty3/Gypsy
AA-LTR-0941	AA1_scf000533-00383133	363712	344178	355275	11098	-	344178	347012	2835	352457	355275	2819	Ty3/Gypsy
AA-LTR-0942	AA1_scf000479-00394925	385596	35207	42993	7787	+	35207	36566	1360	41626	42993	1368	Ty3/Gypsy
AA-LTR-0943	AA1_scf000479-00394925	385596	192471	203504	11034	-	192471	193781	1311	202193	203504	1312	Ty3/Gypsy
AA-LTR-0944	AA1_scf000479-00394925	385596	241535	247972	6438	+	241535	241597	63	247910	247972	63	Ty3/Gypsy
AA-LTR-0945	AA1_scf000479-00394925	385596	297550	300225	2676	-	297550	298096	547	299665	300225	561
AA-LTR-0946	AA1_scf002990-00176648	175002	39737	51336	11600	-	39737	42763	3027	48307	51336	3030	Ty3/Gypsy
AA-LTR-0947	AA1_scf003197-00168822	163323	3020	9671	6652	+	3020	3748	729	8942	9671	730	Ty1/Copia
AA-LTR-0948	AA1_scf007416-00055116	53667	1444	16629	15186	-	1444	1499	56	16574	16629	56
AA-LTR-0949	AA1_scf000734-00347810	328479	286261	303277	17017	-	286261	287899	1639	301662	303277	1616	Ty3/Gypsy
AA-LTR-0950	AA1_scf000034-00724053	703661	31467	37810	6344	-	31467	33077	1611	36206	37810	1605	Ty3/Gypsy
AA-LTR-0951	AA1_scf000034-00724053	703661	43636	50604	6969	-	43636	45757	2122	48504	50604	2101
AA-LTR-0952	AA1_scf000034-00724053	703661	218852	232196	13345	-	218852	218885	34	232163	232196	34
AA-LTR-0953	AA1_scf000034-00724053	703661	324611	331327	6717	+	324611	324861	251	331077	331327	251
AA-LTR-0954	AA1_scf000034-00724053	703661	340226	348813	8588	+	340226	340782	557	348257	348813	557	Ty3/Gypsy
AA-LTR-0955	AA1_scf000034-00724053	703661	585692	593999	8308	+	585692	588457	2766	591255	593999	2745
AA-LTR-0956	AA1_scf006096-00078386	72786	29188	34695	5508	-	29188	29411	224	34470	34695	226
AA-LTR-0957	AA1_scf000191-00500044	488357	55849	67913	12065	-	55849	56595	747	67168	67913	746
AA-LTR-0958	AA1_scf000191-00500044	488357	157329	166085	8757	+	157329	159310	1982	164099	166085	1987
AA-LTR-0959	AA1_scf000191-00500044	488357	396311	404867	8557	+	396311	396678	368	404500	404867	368	Ty3/Gypsy
AA-LTR-0960	AA1_scf000191-00500044	488357	430931	433314	2384	-	430931	431365	435	432888	433314	427	Ty1/Copia
AA-LTR-0961	AA1_scf000301-00442346	425915	161680	164347	2668	+	161680	161915	236	164112	164347	236
AA-LTR-0962	AA1_scf000301-00442346	425915	185843	190782	4940	-	185843	186180	338	190445	190782	338	Ty1/Copia
AA-LTR-0963	AA1_scf000620-00365729	354085	167883	181093	13211	+	167883	169313	1431	179662	181093	1432	Ty3/Gypsy
AA-LTR-0964	AA1_scf000394-00416571	405095	242769	250966	8198	-	242769	242812	44	250923	250966	44
AA-LTR-0965	AA1_scf000394-00416571	405095	315633	325223	9591	+	315633	316992	1360	323863	325223	1361	Ty3/Gypsy
AA-LTR-0966	AA1_scf002420-00203425	200112	59141	78884	19744	+	59141	61074	1934	76953	78884	1932	Ty3/Gypsy
AA-LTR-0967	AA1_scf005837-00084518	77788	70200	74731	4532	+	70200	70462	263	74467	74731	265	Ty1/Copia
AA-LTR-0968	AA1_scf004952-00109129	105090	2	6125	6124	-	2	287	286	5840	6125	286	Ty3/Gypsy
AA-LTR-0969	AA1_scf004952-00109129	105090	50347	64541	14195	+	50347	53275	2929	61663	64541	2879
AA-LTR-0970	AA1_scf004479-00123321	117112	6174	16173	10000	-	6174	6511	338	15836	16173	338	Ty3/Gypsy
AA-LTR-0971	AA1_scf002772-00185348	177555	106371	122008	15638	+	106371	106547	177	121832	122008	177
AA-LTR-0972	AA1_scf006721-00065567	65033	4921	19324	14404	-	4921	6249	1329	17998	19324	1327	Ty3/Gypsy
AA-LTR-0973	AA1_scf005055-00105988	104646	56958	65705	8748	-	56958	57974	1017	64641	65705	1065
AA-LTR-0974	AA1_scf003903-00142013	138111	83774	94208	10435	+	83774	83892	119	94089	94208	120	Ty3/Gypsy
AA-LTR-0975	AA1_scf003604-00152064	148990	122073	127160	5088	+	122073	122632	560	126601	127160	560	Ty1/Copia
AA-LTR-0976	AA1_scf001229-00284407	280312	78680	87328	8649	-	78680	78818	139	87162	87328	167	Ty3/Gypsy
AA-LTR-0977	AA1_scf001229-00284407	280312	196025	207534	11510	-	196025	197379	1355	206183	207534	1352
AA-LTR-0978	AA1_scf007248-00057335	57336	44633	53067	8435	+	44633	45106	474	52593	53067	475	Ty3/Gypsy
AA-LTR-0979	AA1_scf004827-00113141	108911	97293	106506	9214	-	97293	97469	177	106330	106506	177
AA-LTR-0980	AA1_scf005318-00099108	97870	8292	13036	4745	-	8292	8325	34	13003	13036	34
AA-LTR-0981	AA1_scf001629-00249077	240866	134755	137374	2620	-	134755	134973	219	137161	137374	214
AA-LTR-0982	AA1_scf001629-00249077	240866	197914	199314	1401	+	197914	198020	107	199187	199314	128
AA-LTR-0983	AA1_scf004321-00128156	124473	76130	90487	14358	+	76130	78919	2790	87693	90487	2795	Ty3/Gypsy
AA-LTR-0984	AA1_scf006503-00069503	68491	6547	24911	18365	-	6547	6686	140	24773	24911	139
AA-LTR-0985	AA1_scf004281-00129293	118740	13867	16208	2342	+	13867	14294	428	15780	16208	429	Ty1/Copia
AA-LTR-0986	AA1_scf005240-00101325	99758	33763	38322	4560	-	33763	33964	202	38121	38322	202	Ty1/Copia
AA-LTR-0987	AA1_scf001872-00233714	230293	45572	55092	9521	-	45572	46406	835	54262	55092	831	Ty3/Gypsy
AA-LTR-0988	AA1_scf002705-00188459	183530	114830	124735	9906	+	114830	117900	3071	121707	124735	3029
AA-LTR-0989	AA1_scf002705-00188459	183530	140870	156426	15557	+	140870	141637	768	155659	156426	768	Ty3/Gypsy
AA-LTR-0990	AA1_scf001800-00237947	230614	127061	141334	14274	-	127061	128997	1937	139418	141334	1917
AA-LTR-0991	AA1_scf005217-00101955	95326	49625	64883	15259	+	49625	52554	2930	61969	64883	2915	Ty3/Gypsy
AA-LTR-0992	AA1_scf001833-00236402	227820	137097	146320	9224	+	137097	137273	177	146144	146320	177	Ty3/Gypsy
AA-LTR-0993	AA1_scf005085-00105291	100475	20411	30698	10288	-	20411	23149	2739	27947	30698	2752	Ty3/Gypsy
AA-LTR-0994	AA1_scf003266-00166279	159176	140116	149992	9877	+	140116	141495	1380	148615	149992	1378	Ty3/Gypsy
AA-LTR-0995	AA1_scf004532-00121988	118048	24295	38035	13741	-	24295	27562	3268	34768	38035	3268
AA-LTR-0996	AA1_scf004532-00121988	118048	96504	107839	11336	-	96504	99402	2899	104931	107839	2909	Ty3/Gypsy
AA-LTR-0997	AA1_scf000671-00356839	340074	7717	22023	14307	+	7717	8134	418	21597	22023	427
AA-LTR-0998	AA1_scf002619-00192010	183010	26668	37725	11058	+	26668	29603	2936	34725	37725	3001	Ty3/Gypsy
AA-LTR-0999	AA1_scf001237-00283724	281124	92880	97756	4877	+	92880	93443	564	97192	97756	565
AA-LTR-1000	AA1_scf001237-00283724	281124	124584	134371	9788	+	124584	126013	1430	132967	134371	1405	Ty3/Gypsy
AA-LTR-1001	AA1_scf006920-00062331	59814	11241	22616	11376	+	11241	14505	3265	19316	22616	3301	Ty3/Gypsy
AA-LTR-1002	AA1_scf000873-00324892	307695	4814	17750	12937	-	4814	6619	1806	15940	17750	1811	Ty3/Gypsy
AA-LTR-1003	AA1_scf000873-00324892	307695	37539	43281	5743	+	37539	38170	632	42651	43281	631	Ty1/Copia
AA-LTR-1004	AA1_scf000873-00324892	307695	56323	59008	2686	+	56323	56452	130	58879	59008	130
AA-LTR-1005	AA1_scf000873-00324892	307695	105436	113308	7873	+	105436	106759	1324	111985	113308	1324
AA-LTR-1006	AA1_scf000873-00324892	307695	272935	276028	3094	+	272935	273513	579	275450	276028	579
AA-LTR-1007	AA1_scf002397-00204842	200753	533	10918	10386	+	533	1992	1460	9486	10918	1433	Ty3/Gypsy
AA-LTR-1008	AA1_scf007652-00051817	51162	34118	43490	9373	+	34118	35481	1364	42131	43490	1360
AA-LTR-1009	AA1_scf002027-00223418	216758	14734	32265	17532	-	14734	15146	413	31839	32265	427	Ty3/Gypsy
AA-LTR-1010	AA1_scf002027-00223418	216758	153712	155501	1790	-	153712	153830	119	155380	155501	122
AA-LTR-1011	AA1_scf004074-00136643	134641	112004	115143	3140	+	112004	112091	88	115052	115143	92
AA-LTR-1012	AA1_scf008953-00038668	38670	6818	18155	11338	-	6818	10080	3263	14888	18155	3268	Ty3/Gypsy
AA-LTR-1013	AA1_scf002026-00223586	213470	180538	191920	11383	+	180538	183440	2903	189019	191920	2902
AA-LTR-1014	AA1_scf001084-00298479	280757	81285	86928	5644	-	81285	81819	535	86381	86928	548	Ty1/Copia
AA-LTR-1015	AA1_scf003210-00168258	163505	85078	90558	5481	+	85078	85270	193	90367	90558	192	Ty1/Copia
AA-LTR-1016	AA1_scf002171-00215715	211311	200410	211288	10879	+	200410	201515	1106	210183	211288	1106	Ty3/Gypsy
AA-LTR-1017	AA1_scf002824-00183131	177996	63046	68298	5253	+	63046	63390	345	67954	68298	345	Ty1/Copia
AA-LTR-1018	AA1_scf007431-00054730	51461	26345	31316	4972	+	26345	26833	489	30828	31316	489	Ty1/Copia
AA-LTR-1019	AA1_scf004109-00135683	130338	107418	118249	10832	+	107418	108778	1361	116889	118249	1361
AA-LTR-1020	AA1_scf003524-00155714	148082	788	11258	10471	+	788	2105	1318	9909	11258	1350	Ty3/Gypsy
AA-LTR-1021	AA1_scf003524-00155714	148082	121569	139142	17574	+	121569	123829	2261	136888	139142	2255
AA-LTR-1022	AA1_scf001463-00264346	248098	110887	113264	2378	-	110887	111312	426	112838	113264	427
AA-LTR-1023	AA1_scf000644-00360129	347857	7	12509	12503	-	7	761	755	11731	12509	779
AA-LTR-1024	AA1_scf003273-00166093	165281	74473	84441	9969	+	74473	77948	3476	80988	84441	3454
AA-LTR-1025	AA1_scf003258-00166475	155552	22253	27119	4867	+	22253	22641	389	26734	27119	386	Ty1/Copia
AA-LTR-1026	AA1_scf001212-00286145	279768	115587	121443	5857	+	115587	116238	652	120789	121443	655	Ty3/Gypsy
AA-LTR-1027	AA1_scf006781-00064661	59249	44937	47185	2249	-	44937	45091	155	47031	47185	155
AA-LTR-1028	AA1_scf003223-00167771	165859	35722	49065	13344	-	35722	38741	3020	46041	49065	3025	Ty3/Gypsy
AA-LTR-1029	AA1_scf000693-00353494	341591	143809	153100	9292	+	143809	144433	625	152480	153100	621
AA-LTR-1030	AA1_scf000693-00353494	341591	222600	233606	11007	+	222600	223191	592	233008	233606	599	Ty3/Gypsy
AA-LTR-1031	AA1_scf000149-00529419	503894	361904	379488	17585	+	361904	362173	270	379221	379488	268
AA-LTR-1032	AA1_scf000149-00529419	503894	392160	404351	12192	-	392160	395130	2971	401377	404351	2975	Ty3/Gypsy
AA-LTR-1033	AA1_scf002460-00201221	191267	107664	119128	11465	-	107664	110443	2780	116351	119128	2778	Ty3/Gypsy
AA-LTR-1034	AA1_scf001164-00290326	290835	126800	141011	14212	+	126800	126934	135	140877	141011	135	Ty3/Gypsy
AA-LTR-1035	AA1_scf001164-00290326	290835	240906	245222	4317	-	240906	241039	134	245089	245222	134
AA-LTR-1036	AA1_scf001403-00269455	258453	44661	51633	6973	-	44661	47594	2934	48681	51633	2953
AA-LTR-1037	AA1_scf003225-00167665	163843	58792	68525	9734	-	58792	59970	1179	67347	68525	1179
AA-LTR-1038	AA1_scf007651-00051830	50306	30482	41707	11226	+	30482	30973	492	41209	41707	499
AA-LTR-1039	AA1_scf006890-00062796	60283	7252	26094	18843	-	7252	7797	546	25550	26094	545
AA-LTR-1040	AA1_scf000130-00546493	539073	254918	268695	13778	+	254918	257838	2921	265795	268695	2901	Ty3/Gypsy
AA-LTR-1041	AA1_scf000130-00546493	539073	289926	299246	9321	+	289926	291256	1331	297935	299246	1312	Ty3/Gypsy
AA-LTR-1042	AA1_scf000294-00446258	435841	223511	236270	12760	-	223511	225569	2059	234213	236270	2058	Ty3/Gypsy
AA-LTR-1043	AA1_scf003849-00143547	140066	45306	63748	18443	+	45306	45371	66	63683	63748	66	Ty3/Gypsy
AA-LTR-1044	AA1_scf001484-00262910	243331	61474	66573	5100	+	61474	61932	459	66113	66573	461	Ty1/Copia
AA-LTR-1045	AA1_scf000918-00317265	310345	178754	188380	9627	+	178754	180129	1376	186998	188380	1383	Ty3/Gypsy
AA-LTR-1046	AA1_scf002288-00209805	199572	4492	9254	4763	+	4492	5475	984	8263	9254	992
AA-LTR-1047	AA1_scf001740-00240836	238360	139252	150208	10957	+	139252	140625	1374	148863	150208	1346
AA-LTR-1048	AA1_scf002547-00196797	186953	167701	175690	7990	-	167701	168215	515	175175	175690	516
AA-LTR-1049	AA1_scf005830-00084764	81403	61748	75813	14066	+	61748	63096	1349	74474	75813	1340
AA-LTR-1050	AA1_scf004656-00118377	116753	17389	24160	6772	+	17389	17565	177	23984	24160	177
AA-LTR-1051	AA1_scf004656-00118377	116753	28979	36497	7519	+	28979	29012	34	36464	36497	34
AA-LTR-1052	AA1_scf004656-00118377	116753	37327	47544	10218	-	37327	39753	2427	45066	47544	2479
AA-LTR-1053	AA1_scf004032-00137916	134878	39428	49774	10347	+	39428	42155	2728	47005	49774	2770	Ty3/Gypsy
AA-LTR-1054	AA1_scf004032-00137916	134878	112121	121638	9518	+	112121	113447	1327	120312	121638	1327
AA-LTR-1055	AA1_scf001469-00264001	247733	21010	29353	8344	+	21010	21447	438	28911	29353	443	Ty1/Copia
AA-LTR-1056	AA1_scf000082-00603623	589402	103679	108431	4753	-	103679	104025	347	108081	108431	351	Ty1/Copia
AA-LTR-1057	AA1_scf000082-00603623	589402	324936	344735	19800	-	324936	325206	271	344465	344735	271	Ty1/Copia
AA-LTR-1058	AA1_scf000082-00603623	589402	470825	476510	5686	+	470825	471314	490	476021	476510	490
AA-LTR-1059	AA1_scf000082-00603623	589402	548663	564016	15354	+	548663	551794	3132	560943	564016	3074
AA-LTR-1060	AA1_scf003355-00162944	156866	42103	64160	22058	-	42103	44312	2210	61951	64160	2210	Ty3/Gypsy
AA-LTR-1061	AA1_scf003355-00162944	156866	129139	139982	10844	+	129139	130514	1376	138593	139982	1390	Ty3/Gypsy
AA-LTR-1062	AA1_scf000741-00346824	334348	108346	119335	10990	+	108346	109672	1327	117997	119335	1339	Ty3/Gypsy
AA-LTR-1063	AA1_scf000741-00346824	334348	162917	170829	7913	-	162917	163093	177	170653	170829	177	Ty3/Gypsy
AA-LTR-1064	AA1_scf006407-00071808	70577	33458	42147	8690	+	33458	34818	1361	40757	42147	1391	Ty3/Gypsy
AA-LTR-1065	AA1_scf001270-00280564	268098	55446	64341	8896	-	55446	57478	2033	62299	64341	2043
AA-LTR-1066	AA1_scf001271-00280525	266816	5851	11528	5678	+	5851	6027	177	11357	11528	172
AA-LTR-1067	AA1_scf001271-00280525	266816	59143	70260	11118	-	59143	59618	476	69785	70260	476	Ty3/Gypsy
AA-LTR-1068	AA1_scf001271-00280525	266816	248045	256260	8216	-	248045	248238	194	256068	256260	193	Ty3/Gypsy
AA-LTR-1069	AA1_scf003188-00169035	166769	17569	20091	2523	+	17569	18103	535	19430	20091	662
AA-LTR-1070	AA1_scf003188-00169035	166769	43672	57554	13883	+	43672	44075	404	57148	57554	407	Ty3/Gypsy
AA-LTR-1071	AA1_scf003188-00169035	166769	75377	83610	8234	-	75377	75553	177	83434	83610	177	Ty3/Gypsy
AA-LTR-1072	AA1_scf004404-00125647	119901	11507	23970	12464	-	11507	11637	131	23832	23970	139	Ty3/Gypsy
AA-LTR-1073	AA1_scf001200-00287205	275126	262405	272263	9859	-	262405	264095	1691	270595	272263	1669
AA-LTR-1074	AA1_scf002333-00207626	202670	168870	174394	5525	+	168870	168985	116	174312	174394	83
AA-LTR-1075	AA1_scf002333-00207626	202670	192133	199387	7255	-	192133	192284	152	199236	199387	152
AA-LTR-1076	AA1_scf004422-00125252	123811	8534	17631	9098	-	8534	10006	1473	16160	17631	1472	Ty3/Gypsy
AA-LTR-1077	AA1_scf004422-00125252	123811	24961	32880	7920	+	24961	25175	215	32668	32880	213
AA-LTR-1078	AA1_scf001046-00301992	295150	151845	156942	5098	+	151845	152303	459	156484	156942	459	Ty1/Copia
AA-LTR-1079	AA1_scf001046-00301992	295150	191092	201667	10576	-	191092	191617	526	201099	201667	569	Ty3/Gypsy
AA-LTR-1080	AA1_scf002886-00180692	170733	84025	85881	1857	+	84025	84076	52	85830	85881	52	Ty3/Gypsy
AA-LTR-1081	AA1_scf004507-00122497	117228	97033	117193	20161	+	97033	97142	110	117083	117193	111	Ty3/Gypsy
AA-LTR-1082	AA1_scf002610-00192823	189726	164215	174530	10316	+	164215	165568	1354	173148	174530	1383
AA-LTR-1083	AA1_scf000006-01048954	1025001	324271	344752	20482	+	324271	325432	1162	343593	344752	1160
AA-LTR-1084	AA1_scf000006-01048954	1025001	673935	685848	11914	+	673935	676558	2624	683213	685848	2636
AA-LTR-1085	AA1_scf000006-01048954	1025001	909508	929113	19606	+	909508	910574	1067	928008	929113	1106
AA-LTR-1086	AA1_scf003464-00158784	152953	63825	75209	11385	+	63825	64528	704	74507	75209	703	Ty3/Gypsy
AA-LTR-1087	AA1_scf003464-00158784	152953	110834	116775	5942	-	110834	111010	177	116599	116775	177
AA-LTR-1088	AA1_scf002378-00205813	198287	4461	14403	9943	+	4461	6063	1603	12803	14403	1601	Ty1/Copia
AA-LTR-1089	AA1_scf002378-00205813	198287	88142	101106	12965	-	88142	89223	1082	100021	101106	1086
AA-LTR-1090	AA1_scf000211-00481947	463859	25023	31629	6607	-	25023	26362	1340	30289	31629	1341
AA-LTR-1091	AA1_scf000211-00481947	463859	393871	411510	17640	+	393871	394594	724	410787	411510	724
AA-LTR-1092	AA1_scf000211-00481947	463859	412129	421973	9845	+	412129	414565	2437	419538	421973	2436	Ty3/Gypsy
AA-LTR-1093	AA1_scf001820-00236984	237005	48852	51268	2417	+	48852	49298	447	50822	51268	447	Ty1/Copia
AA-LTR-1094	AA1_scf000466-00397776	374760	37935	45555	7621	-	37935	38271	337	45215	45555	341
AA-LTR-1095	AA1_scf000466-00397776	374760	123165	132821	9657	-	123165	125618	2454	130391	132821	2431	Ty3/Gypsy
AA-LTR-1096	AA1_scf009099-00037471	35479	22624	31121	8498	-	22624	23962	1339	29807	31121	1315	Ty3/Gypsy
AA-LTR-1097	AA1_scf004323-00128054	118319	46074	59033	12960	-	46074	46245	172	58864	59033	170	Ty3/Gypsy
AA-LTR-1098	AA1_scf002383-00205635	202212	42509	51458	8950	-	42509	43669	1161	50296	51458	1163
AA-LTR-1099	AA1_scf002383-00205635	202212	107628	112626	4999	+	107628	108024	397	112230	112626	397	Ty1/Copia
AA-LTR-1100	AA1_scf000081-00604813	586600	250043	261403	11361	-	250043	250337	295	261108	261403	296
AA-LTR-1101	AA1_scf000081-00604813	586600	511916	522995	11080	-	511916	514917	3002	520033	522995	2963
AA-LTR-1102	AA1_scf003666-00149701	144734	130253	141316	11064	+	130253	130439	187	141130	141316	187
AA-LTR-1103	AA1_scf001433-00267057	256698	112604	121223	8620	-	112604	115007	2404	118849	121223	2375
AA-LTR-1104	AA1_scf001433-00267057	256698	142070	150970	8901	-	142070	142179	110	150888	150970	83	Ty3/Gypsy
AA-LTR-1105	AA1_scf001433-00267057	256698	227168	238177	11010	+	227168	228597	1430	236765	238177	1413
AA-LTR-1106	AA1_scf003638-00150857	143079	105340	109303	3964	+	105340	105528	189	109114	109303	190	Ty1/Copia
AA-LTR-1107	AA1_scf000012-00924192	892820	3920	23725	19806	-	3920	6881	2962	20760	23725	2966	Ty3/Gypsy
AA-LTR-1108	AA1_scf000012-00924192	892820	682330	690927	8598	+	682330	683119	790	690116	690927	812
AA-LTR-1109	AA1_scf006296-00073691	71299	56754	69926	13173	-	56754	57417	664	69264	69926	663	Ty3/Gypsy
AA-LTR-1110	AA1_scf000664-00357807	349061	136832	147761	10930	+	136832	138720	1889	145864	147761	1898
AA-LTR-1111	AA1_scf002001-00225638	223993	205817	218332	12516	+	205817	209092	3276	215081	218332	3252	Ty3/Gypsy
AA-LTR-1112	AA1_scf002734-00187135	179161	124398	136873	12476	+	124398	127796	3399	133428	136873	3446	Ty3/Gypsy
AA-LTR-1113	AA1_scf002043-00222501	209643	21582	24320	2739	-	21582	22322	741	23584	24320	737
AA-LTR-1114	AA1_scf002043-00222501	209643	47408	52996	5589	+	47408	47678	271	52708	52996	289	Ty3/Gypsy
AA-LTR-1115	AA1_scf003612-00151855	146598	7815	10882	3068	-	7815	7991	177	10706	10882	177
AA-LTR-1116	AA1_scf001246-00282954	281044	12155	21573	9419	-	12155	13471	1317	20331	21573	1243	Ty3/Gypsy
AA-LTR-1117	AA1_scf001498-00261558	248467	112761	125931	13171	+	112761	113472	712	125228	125931	704	Ty3/Gypsy
AA-LTR-1118	AA1_scf003540-00154574	153272	12459	22836	10378	+	12459	15244	2786	20050	22836	2787	Ty3/Gypsy
AA-LTR-1119	AA1_scf002678-00189636	182804	1385	8606	7222	-	1385	1550	166	8431	8606	176
AA-LTR-1120	AA1_scf002678-00189636	182804	36722	41721	5000	-	36722	37119	398	41325	41721	397	Ty1/Copia
AA-LTR-1121	AA1_scf002645-00190737	188292	146595	158080	11486	-	146595	149472	2878	155201	158080	2880	Ty3/Gypsy
AA-LTR-1122	AA1_scf003474-00158277	155453	140165	149032	8868	+	140165	140753	589	148444	149032	589	Ty3/Gypsy
AA-LTR-1123	AA1_scf003619-00151688	147223	106208	111004	4797	-	106208	106555	348	110662	111004	343	Ty1/Copia
AA-LTR-1124	AA1_scf004000-00138782	132259	46585	51391	4807	+	46585	46981	397	50995	51391	397	Ty1/Copia
AA-LTR-1125	AA1_scf004000-00138782	132259	82131	90028	7898	-	82131	82497	367	89663	90028	366	Ty3/Gypsy
AA-LTR-1126	AA1_scf004000-00138782	132259	119460	124640	5181	-	119460	120052	593	124048	124640	593	Ty1/Copia
AA-LTR-1127	AA1_scf003871-00142978	133107	72737	75627	2891	-	72737	73600	864	74764	75627	864
AA-LTR-1128	AA1_scf000638-00361798	341229	84713	87256	2544	-	84713	85310	598	86677	87256	580
AA-LTR-1129	AA1_scf000638-00361798	341229	165870	175485	9616	+	165870	168306	2437	173092	175485	2394	Ty3/Gypsy
AA-LTR-1130	AA1_scf001056-00300902	288064	194130	215241	21112	-	194130	195515	1386	213856	215241	1386	Ty3/Gypsy
AA-LTR-1131	AA1_scf000088-00596912	567703	123487	141044	17558	-	123487	124069	583	140473	141044	572
AA-LTR-1132	AA1_scf000088-00596912	567703	429517	431933	2417	+	429517	429963	447	431487	431933	447	Ty1/Copia
AA-LTR-1133	AA1_scf000064-00636991	605762	136035	140490	4456	+	136035	136195	161	140327	140490	164
AA-LTR-1134	AA1_scf000064-00636991	605762	197517	204308	6792	-	197517	198821	1305	202979	204308	1330	Ty3/Gypsy
AA-LTR-1135	AA1_scf000064-00636991	605762	210557	225923	15367	-	210557	211948	1392	224502	225923	1422
AA-LTR-1136	AA1_scf000064-00636991	605762	254997	269883	14887	+	254997	255316	320	269588	269883	296
AA-LTR-1137	AA1_scf000064-00636991	605762	434839	442135	7297	-	434839	435997	1159	440979	442135	1157
AA-LTR-1138	AA1_scf000064-00636991	605762	591843	599454	7612	+	591843	592371	529	598924	599454	531	Ty3/Gypsy
AA-LTR-1139	AA1_scf000601-00370591	359705	155934	163700	7767	-	155934	155993	60	163641	163700	60	Ty3/Gypsy
AA-LTR-1140	AA1_scf000601-00370591	359705	169134	177767	8634	+	169134	170507	1374	176404	177767	1364	Ty3/Gypsy
AA-LTR-1141	AA1_scf000575-00375326	366352	323033	331141	8109	+	323033	323292	260	330877	331141	265
AA-LTR-1142	AA1_scf004266-00129946	128537	13942	21971	8030	+	13942	15150	1209	20764	21971	1208	Ty3/Gypsy
AA-LTR-1143	AA1_scf004266-00129946	128537	57664	62814	5151	+	57664	58210	547	62268	62814	547	Ty1/Copia
AA-LTR-1144	AA1_scf000157-00525626	509277	393516	403636	10121	+	393516	394768	1253	402309	403636	1328
AA-LTR-1145	AA1_scf000157-00525626	509277	410739	420428	9690	+	410739	412043	1305	419124	420428	1305
AA-LTR-1146	AA1_scf005201-00102468	96434	43209	45625	2417	-	43209	43655	447	45179	45625	447	Ty1/Copia
AA-LTR-1147	AA1_scf004414-00125456	125633	114952	119722	4771	-	114952	115943	992	118731	119722	992
AA-LTR-1148	AA1_scf000308-00440251	434802	184056	201613	17558	+	184056	184244	189	201425	201613	189
AA-LTR-1149	AA1_scf000308-00440251	434802	236305	255868	19564	-	236305	237095	791	255078	255868	791
AA-LTR-1150	AA1_scf000308-00440251	434802	292550	300061	7512	+	292550	293866	1317	298761	300061	1301	Ty3/Gypsy
AA-LTR-1151	AA1_scf000308-00440251	434802	378516	380849	2334	+	378516	378644	129	380721	380849	129
AA-LTR-1152	AA1_scf004340-00127604	121267	109257	112041	2785	+	109257	109392	136	111906	112041	136
AA-LTR-1153	AA1_scf004101-00135999	134862	24973	42812	17840	-	24973	26276	1304	41522	42812	1291
AA-LTR-1154	AA1_scf000181-00503563	485825	68435	78707	10273	+	68435	70809	2375	76347	78707	2361	Ty3/Gypsy
AA-LTR-1155	AA1_scf000181-00503563	485825	373785	386423	12639	+	373785	375145	1361	385077	386423	1347	Ty3/Gypsy
AA-LTR-1156	AA1_scf003856-00143319	135222	44946	61292	16347	+	44946	45676	731	60558	61292	735
AA-LTR-1157	AA1_scf001914-00231294	225752	185282	193368	8087	-	185282	185688	407	192964	193368	405
AA-LTR-1158	AA1_scf001618-00250308	244715	39810	50427	10618	+	39810	41052	1243	49186	50427	1242	Ty3/Gypsy
AA-LTR-1159	AA1_scf001763-00239767	235685	182349	198664	16316	-	182349	185225	2877	195789	198664	2876	Ty3/Gypsy
AA-LTR-1160	AA1_scf001763-00239767	235685	209885	219400	9516	+	209885	211201	1317	218109	219400	1292
AA-LTR-1161	AA1_scf001627-00249090	232781	134967	141606	6640	+	134967	135463	497	141110	141606	497	Ty1/Copia
AA-LTR-1162	AA1_scf001627-00249090	232781	147549	150373	2825	-	147549	148214	666	149708	150373	666
AA-LTR-1163	AA1_scf001954-00228328	215107	139784	144882	5099	+	139784	140242	459	144423	144882	460	Ty1/Copia
AA-LTR-1164	AA1_scf001954-00228328	215107	192493	194907	2415	+	192493	192938	446	194462	194907	446	Ty1/Copia
AA-LTR-1165	AA1_scf000795-00338769	321490	141516	157507	15992	+	141516	142083	568	156939	157507	569	Ty3/Gypsy
AA-LTR-1166	AA1_scf000067-00626846	590365	44242	52858	8617	+	44242	44418	177	52682	52858	177
AA-LTR-1167	AA1_scf000067-00626846	590365	118132	121487	3356	+	118132	118628	497	120991	121487	497	Ty1/Copia
AA-LTR-1168	AA1_scf000067-00626846	590365	148140	158921	10782	+	148140	149401	1262	157646	158921	1276
AA-LTR-1169	AA1_scf000067-00626846	590365	245407	247823	2417	-	245407	245853	447	247377	247823	447	Ty1/Copia
AA-LTR-1170	AA1_scf000067-00626846	590365	318500	322601	4102	-	318500	318727	228	322374	322601	228	Ty1/Copia
AA-LTR-1171	AA1_scf000067-00626846	590365	376206	377724	1519	+	376206	376412	207	377517	377724	208	Ty1/Copia
AA-LTR-1172	AA1_scf002463-00201032	195906	112947	122115	9169	+	112947	113130	184	121932	122115	184
AA-LTR-1173	AA1_scf002463-00201032	195906	159452	178255	18804	-	159452	162339	2888	175375	178255	2881
AA-LTR-1174	AA1_scf000413-00409932	406753	56596	70911	14316	+	56596	57923	1328	69584	70911	1328
AA-LTR-1175	AA1_scf000413-00409932	406753	94910	101197	6288	+	94910	97464	2555	98635	101197	2563
AA-LTR-1176	AA1_scf005962-00081476	76118	3533	19374	15842	+	3533	4201	669	18691	19374	684
AA-LTR-1177	AA1_scf000008-01011829	981928	35453	46649	11197	-	35453	38536	3084	43565	46649	3085
AA-LTR-1178	AA1_scf000008-01011829	981928	65439	74094	8656	+	65439	65992	554	73543	74094	552
AA-LTR-1179	AA1_scf000008-01011829	981928	532510	537916	5407	+	532510	532689	180	537737	537916	180	Ty1/Copia
AA-LTR-1180	AA1_scf000008-01011829	981928	597599	610147	12549	+	597599	597913	315	609836	610147	312	Ty3/Gypsy
AA-LTR-1181	AA1_scf000008-01011829	981928	670976	681272	10297	+	670976	673688	2713	678536	681272	2737	Ty3/Gypsy
AA-LTR-1182	AA1_scf000008-01011829	981928	690035	699305	9271	+	690035	691110	1076	698239	699305	1067
AA-LTR-1183	AA1_scf008666-00040977	40508	17229	27259	10031	+	17229	18519	1291	25933	27259	1327
AA-LTR-1184	AA1_scf003471-00158399	156617	19615	24374	4760	+	19615	19949	335	24033	24374	342	Ty1/Copia
AA-LTR-1185	AA1_scf003471-00158399	156617	90446	100551	10106	+	90446	91646	1201	99355	100551	1197	Ty3/Gypsy
AA-LTR-1186	AA1_scf002805-00183934	186909	42502	52915	10414	+	42502	42689	188	52728	52915	188	Ty3/Gypsy
AA-LTR-1187	AA1_scf003964-00139928	135066	116977	135035	18059	+	116977	117855	879	134161	135035	875	Ty3/Gypsy
AA-LTR-1188	AA1_scf007025-00060640	56182	22259	30825	8567	-	22259	22548	290	30536	30825	290	Ty3/Gypsy
AA-LTR-1189	AA1_scf002722-00187809	184751	57316	68509	11194	+	57316	60208	2893	65616	68509	2894
AA-LTR-1190	AA1_scf006425-00071357	69310	54195	61351	7157	+	54195	55820	1626	59725	61351	1627
AA-LTR-1191	AA1_scf002444-00202066	199705	9286	17722	8437	+	9286	10681	1396	16338	17722	1385
AA-LTR-1192	AA1_scf002444-00202066	199705	37256	48562	11307	-	37256	40200	2945	45662	48562	2901	Ty3/Gypsy
AA-LTR-1193	AA1_scf000062-00644074	623011	222877	232155	9279	+	222877	224205	1329	230855	232155	1301
AA-LTR-1194	AA1_scf006597-00067872	65134	23037	40770	17734	+	23037	23109	73	40698	40770	73
AA-LTR-1195	AA1_scf002844-00182607	179916	142571	153536	10966	+	142571	143932	1362	152175	153536	1362	Ty3/Gypsy
AA-LTR-1196	AA1_scf003704-00148476	140936	24782	35503	10722	-	24782	24838	57	35448	35503	56	Ty3/Gypsy
AA-LTR-1197	AA1_scf000192-00499695	481883	70288	81461	11174	-	70288	73468	3181	78257	81461	3205
AA-LTR-1198	AA1_scf000192-00499695	481883	166628	175332	8705	-	166628	166804	177	175156	175332	177
AA-LTR-1199	AA1_scf001547-00256280	251632	43647	54437	10791	-	43647	46620	2974	51460	54437	2978	Ty3/Gypsy
AA-LTR-1200	AA1_scf005094-00105071	95970	14253	16671	2419	-	14253	14701	449	16225	16671	447	Ty1/Copia
AA-LTR-1201	AA1_scf005108-00104822	100951	51880	60648	8769	+	51880	52068	189	60460	60648	189	Ty3/Gypsy
AA-LTR-1202	AA1_scf005108-00104822	100951	86528	94299	7772	-	86528	86660	133	94168	94299	132
AA-LTR-1203	AA1_scf004858-00112125	111095	51270	61791	10522	+	51270	52603	1334	60456	61791	1336	Ty3/Gypsy
AA-LTR-1204	AA1_scf005459-00094996	93693	29528	33165	3638	+	29528	29955	428	32738	33165	428	Ty1/Copia
AA-LTR-1205	AA1_scf005399-00096675	93156	74433	84043	9611	+	74433	75588	1156	82889	84043	1155	Ty3/Gypsy
AA-LTR-1206	AA1_scf006034-00079792	75933	52833	61512	8680	+	52833	54130	1298	60216	61512	1297
AA-LTR-1207	AA1_scf004622-00119482	114651	94090	104915	10826	+	94090	94624	535	104380	104915	536
AA-LTR-1208	AA1_scf000813-00334929	329747	162419	180192	17774	+	162419	162590	172	180020	180192	173	Ty3/Gypsy
AA-LTR-1209	AA1_scf000813-00334929	329747	216508	224879	8372	-	216508	216695	188	224691	224879	189
AA-LTR-1210	AA1_scf004443-00124628	124035	38202	52595	14394	-	38202	41089	2888	49702	52595	2894	Ty3/Gypsy
AA-LTR-1211	AA1_scf003931-00141109	129738	111486	119347	7862	+	111486	112801	1316	118057	119347	1291
AA-LTR-1212	AA1_scf002891-00180447	169625	20096	23374	3279	+	20096	20807	712	22664	23374	711
AA-LTR-1213	AA1_scf000746-00346499	317755	137909	142876	4968	+	137909	138181	273	142604	142876	273	Ty1/Copia
AA-LTR-1214	AA1_scf000746-00346499	317755	281336	288446	7111	+	281336	283596	2261	286198	288446	2249
AA-LTR-1215	AA1_scf004040-00137588	132065	32588	34395	1808	-	32588	32675	88	34308	34395	88
AA-LTR-1216	AA1_scf004040-00137588	132065	58583	62084	3502	+	58583	58810	228	61857	62084	228	Ty1/Copia
AA-LTR-1217	AA1_scf004040-00137588	132065	93964	99061	5098	+	93964	94422	459	98603	99061	459	Ty1/Copia
AA-LTR-1218	AA1_scf000051-00669175	645851	13544	18335	4792	+	13544	13733	190	18146	18335	190	Ty1/Copia
AA-LTR-1219	AA1_scf000051-00669175	645851	42720	61107	18388	-	42720	45824	3105	58009	61107	3099	Ty3/Gypsy
AA-LTR-1220	AA1_scf000051-00669175	645851	571718	577734	6017	-	571718	572980	1263	576510	577734	1225
AA-LTR-1221	AA1_scf000051-00669175	645851	587176	596717	9542	-	587176	588465	1290	595466	596717	1252
AA-LTR-1222	AA1_scf000442-00402136	396059	246612	248048	1437	+	246612	246788	177	247872	248048	177
AA-LTR-1223	AA1_scf000442-00402136	396059	293309	308443	15135	-	293309	294375	1067	307379	308443	1065
AA-LTR-1224	AA1_scf000442-00402136	396059	336381	340020	3640	-	336381	336475	95	339925	340020	96
AA-LTR-1225	AA1_scf001492-00262180	253050	49291	63118	13828	+	49291	49422	132	62987	63118	132	Ty3/Gypsy
AA-LTR-1226	AA1_scf001772-00239343	236883	17745	25691	7947	+	17745	19121	1377	24293	25691	1399
AA-LTR-1227	AA1_scf001772-00239343	236883	193757	200740	6984	+	193757	194682	926	199809	200740	932
AA-LTR-1228	AA1_scf005477-00094605	93249	32024	41125	9102	+	32024	32102	79	41047	41125	79	Ty3/Gypsy
AA-LTR-1229	AA1_scf000324-00436620	422592	67886	82147	14262	-	67886	69168	1283	80906	82147	1242
AA-LTR-1230	AA1_scf000324-00436620	422592	358002	366662	8661	+	358002	358874	873	365758	366662	905
AA-LTR-1231	AA1_scf002113-00218050	212350	111660	114076	2417	+	111660	112106	447	113630	114076	447	Ty1/Copia
AA-LTR-1232	AA1_scf002113-00218050	212350	174422	177587	3166	+	174422	174924	503	177085	177587	503	Ty1/Copia
AA-LTR-1233	AA1_scf002100-00218941	213810	175577	179137	3561	+	175577	175844	268	178912	179137	226
AA-LTR-1234	AA1_scf007238-00057528	62872	15364	24831	9468	+	15364	16310	947	23886	24831	946
AA-LTR-1235	AA1_scf007238-00057528	62872	42364	45092	2729	-	42364	42638	275	44789	45092	304	Ty3/Gypsy
AA-LTR-1236	AA1_scf007238-00057528	62872	48122	53708	5587	-	48122	48298	177	53532	53708	177
AA-LTR-1237	AA1_scf002309-00208880	199786	82816	101317	18502	+	82816	85760	2945	98353	101317	2965
AA-LTR-1238	AA1_scf002309-00208880	199786	119044	129265	10222	-	119044	121119	2076	127191	129265	2075
AA-LTR-1239	AA1_scf007011-00060864	57884	23029	31784	8756	+	23029	24032	1004	30781	31784	1004	Ty3/Gypsy
AA-LTR-1240	AA1_scf006446-00070886	70487	31246	42505	11260	+	31246	32595	1350	41165	42505	1341	Ty3/Gypsy
AA-LTR-1241	AA1_scf007355-00055810	54096	36572	41869	5298	+	36572	36768	197	41669	41869	201	Ty1/Copia
AA-LTR-1242	AA1_scf000154-00527614	516574	112093	118174	6082	+	112093	113487	1395	116793	118174	1382	Ty3/Gypsy
AA-LTR-1243	AA1_scf000154-00527614	516574	119976	129508	9533	+	119976	121302	1327	128182	129508	1327	Ty3/Gypsy
AA-LTR-1244	AA1_scf000154-00527614	516574	305923	314523	8601	-	305923	306045	123	314448	314523	76	Ty3/Gypsy
AA-LTR-1245	AA1_scf000154-00527614	516574	424523	431152	6630	+	424523	424657	135	431018	431152	135
AA-LTR-1246	AA1_scf000154-00527614	516574	484559	494762	10204	-	484559	487257	2699	492064	494762	2699	Ty3/Gypsy
AA-LTR-1247	AA1_scf007429-00054764	52490	24	8113	8090	+	24	99	76	8078	8113	36	Ty3/Gypsy
AA-LTR-1248	AA1_scf001889-00232849	229036	77356	80482	3127	+	77356	77967	612	79872	80482	611	Ty3/Gypsy
AA-LTR-1249	AA1_scf003542-00154560	140133	25682	33380	7699	-	25682	27017	1336	32048	33380	1333
AA-LTR-1250	AA1_scf003542-00154560	140133	35262	39701	4440	+	35262	35683	422	39268	39701	434
AA-LTR-1251	AA1_scf004978-00108527	105468	71852	82846	10995	-	71852	73229	1378	81462	82846	1385	Ty3/Gypsy
AA-LTR-1252	AA1_scf001985-00226719	226659	77106	85733	8628	+	77106	79676	2571	83178	85733	2556
AA-LTR-1253	AA1_scf001985-00226719	226659	114906	122585	7680	+	114906	115050	145	122441	122585	145
AA-LTR-1254	AA1_scf003668-00149671	149828	4545	11927	7383	-	4545	4721	177	11751	11927	177	Ty3/Gypsy
AA-LTR-1255	AA1_scf001329-00275727	264834	189637	193274	3638	-	189637	190064	428	192847	193274	428	Ty1/Copia
AA-LTR-1256	AA1_scf005889-00083291	80614	9580	29154	19575	+	9580	11870	2291	26861	29154	2294	Ty3/Gypsy
AA-LTR-1257	AA1_scf003390-00161303	159608	141890	147638	5749	-	141890	142499	610	147029	147638	610	Ty1/Copia
AA-LTR-1258	AA1_scf000359-00425152	416247	52981	59330	6350	+	52981	54296	1316	58059	59330	1272	Ty3/Gypsy
AA-LTR-1259	AA1_scf000359-00425152	416247	157991	170817	12827	+	157991	160187	2197	168622	170817	2196
AA-LTR-1260	AA1_scf000359-00425152	416247	276184	289539	13356	-	276184	277478	1295	288207	289539	1333
AA-LTR-1261	AA1_scf002416-00203750	199814	94236	103578	9343	+	94236	94567	332	103250	103578	329
AA-LTR-1262	AA1_scf004204-00132055	122010	36046	41034	4989	-	36046	36538	493	40540	41034	495	Ty1/Copia
AA-LTR-1263	AA1_scf000152-00528039	515048	39378	45145	5768	+	39378	40802	1425	43721	45145	1425
AA-LTR-1264	AA1_scf000152-00528039	515048	299600	313429	13830	+	299600	300951	1352	312044	313429	1386	Ty3/Gypsy
AA-LTR-1265	AA1_scf000152-00528039	515048	375212	382992	7781	-	375212	376532	1321	381677	382992	1316	Ty3/Gypsy
AA-LTR-1266	AA1_scf000152-00528039	515048	396864	407076	10213	+	396864	397089	226	406851	407076	226	Ty1/Copia
AA-LTR-1267	AA1_scf000152-00528039	515048	415738	418116	2379	+	415738	415880	143	417961	418116	156
AA-LTR-1268	AA1_scf000216-00479993	466722	75136	80805	5670	-	75136	75725	590	80189	80805	617	Ty1/Copia
AA-LTR-1269	AA1_scf000216-00479993	466722	395213	396781	1569	-	395213	395273	61	396719	396781	63
AA-LTR-1270	AA1_scf000216-00479993	466722	396788	398010	1223	-	396788	396848	61	397948	398010	63
AA-LTR-1271	AA1_scf000653-00359102	345874	78947	89139	10193	-	78947	81644	2698	86433	89139	2707	Ty3/Gypsy
AA-LTR-1272	AA1_scf000653-00359102	345874	320583	326696	6114	+	320583	322220	1638	325057	326696	1640
AA-LTR-1273	AA1_scf002738-00186837	182342	32747	37260	4514	-	32747	32937	191	37070	37260	191
AA-LTR-1274	AA1_scf003393-00161091	156758	148118	156492	8375	-	148118	148273	156	156337	156492	156	Ty3/Gypsy
AA-LTR-1275	AA1_scf001124-00294006	284829	83180	104457	21278	-	83180	84107	928	103514	104457	944	Ty3/Gypsy
AA-LTR-1276	AA1_scf001124-00294006	284829	160630	166590	5961	+	160630	161010	381	166206	166590	385	Ty1/Copia
AA-LTR-1277	AA1_scf003598-00152297	148901	52973	61958	8986	+	52973	53953	981	60973	61958	986
AA-LTR-1278	AA1_scf000722-00349706	344770	36415	46772	10358	+	36415	39186	2772	43996	46772	2777
AA-LTR-1279	AA1_scf000722-00349706	344770	300434	310210	9777	+	300434	301768	1335	308875	310210	1336
AA-LTR-1280	AA1_scf004809-00113661	111391	95274	99400	4127	-	95274	96324	1051	98350	99400	1051
AA-LTR-1281	AA1_scf000139-00540467	522077	10619	17598	6980	-	10619	10879	261	17340	17598	259
AA-LTR-1282	AA1_scf000139-00540467	522077	26939	40890	13952	+	26939	28874	1936	38954	40890	1937	Ty3/Gypsy
AA-LTR-1283	AA1_scf000139-00540467	522077	148526	165933	17408	-	148526	148702	177	165757	165933	177
AA-LTR-1284	AA1_scf000326-00436338	424170	205029	221448	16420	+	205029	206420	1392	220069	221448	1380
AA-LTR-1285	AA1_scf003587-00152953	149590	75592	84385	8794	+	75592	76306	715	83665	84385	721	Ty3/Gypsy
AA-LTR-1286	AA1_scf001316-00276525	257449	8332	22262	13931	+	8332	8474	143	22120	22262	143	Ty3/Gypsy
AA-LTR-1287	AA1_scf001316-00276525	257449	35076	50910	15835	+	35076	36496	1421	49489	50910	1422	Ty3/Gypsy
AA-LTR-1288	AA1_scf001316-00276525	257449	82580	84967	2388	-	82580	83013	434	84530	84967	438	Ty1/Copia
AA-LTR-1289	AA1_scf001316-00276525	257449	225833	234470	8638	-	225833	227533	1701	232756	234470	1715
AA-LTR-1290	AA1_scf004666-00118032	116625	6295	11558	5264	-	6295	6471	177	11382	11558	177	Ty3/Gypsy
AA-LTR-1291	AA1_scf003405-00160835	159422	100485	118016	17532	+	100485	102874	2390	115604	118016	2413
AA-LTR-1292	AA1_scf002471-00200697	197596	173819	177200	3382	+	173819	173979	161	177040	177200	161
AA-LTR-1293	AA1_scf003771-00146109	140151	93397	108551	15155	+	93397	93723	327	108225	108551	327
AA-LTR-1294	AA1_scf007327-00056218	54076	8896	14620	5725	-	8896	9482	587	14034	14620	587
AA-LTR-1295	AA1_scf001902-00232017	221859	32793	45429	12637	-	32793	32969	177	45253	45429	177	Ty3/Gypsy
AA-LTR-1296	AA1_scf001902-00232017	221859	69327	77117	7791	+	69327	70406	1080	76038	77117	1080
AA-LTR-1297	AA1_scf001902-00232017	221859	146701	151249	4549	-	146701	146833	133	151131	151249	119
AA-LTR-1298	AA1_scf002635-00191325	181539	114966	120285	5320	+	114966	115215	250	120039	120285	247
AA-LTR-1299	AA1_scf006338-00072918	71560	32663	41546	8884	+	32663	33030	368	41179	41546	368	Ty3/Gypsy
AA-LTR-1300	AA1_scf001351-00273778	266811	78248	97125	18878	+	78248	81471	3224	93833	97125	3293
AA-LTR-1301	AA1_scf002866-00181267	177413	131891	143759	11869	+	131891	133251	1361	142400	143759	1360	Ty3/Gypsy
AA-LTR-1302	AA1_scf000878-00324296	321448	142854	152032	9179	-	142854	143136	283	151750	152032	283	Ty3/Gypsy
AA-LTR-1303	AA1_scf000176-00507426	493132	139968	148332	8365	+	139968	140342	375	148051	148332	282
AA-LTR-1304	AA1_scf000176-00507426	493132	411359	417654	6296	+	411359	411493	135	417520	417654	135
AA-LTR-1305	AA1_scf000176-00507426	493132	451776	462836	11061	-	451776	454755	2980	459878	462836	2959	Ty3/Gypsy
AA-LTR-1306	AA1_scf002160-00216306	214593	65299	78711	13413	+	65299	65393	95	78650	78711	62
AA-LTR-1307	AA1_scf008809-00039826	38965	26226	31884	5659	-	26226	26600	375	31520	31884	365
AA-LTR-1308	AA1_scf002139-00217186	216381	179526	192377	12852	-	179526	180911	1386	190983	192377	1395
AA-LTR-1309	AA1_scf005039-00106470	101210	33778	39048	5271	+	33778	34335	558	38490	39048	559	Ty1/Copia
AA-LTR-1310	AA1_scf000225-00477156	478368	13863	23109	9247	-	13863	15023	1161	21949	23109	1161
AA-LTR-1311	AA1_scf000225-00477156	478368	314932	336548	21617	-	314932	318224	3293	333257	336548	3292	Ty1/Copia
AA-LTR-1312	AA1_scf001404-00269418	264078	222207	227205	4999	+	222207	222603	397	226809	227205	397	Ty1/Copia
AA-LTR-1313	AA1_scf004342-00127580	124971	3026	7313	4288	-	3026	3637	612	6673	7313	641
AA-LTR-1314	AA1_scf006081-00078677	77525	17763	27706	9944	-	17763	20587	2825	24883	27706	2824
AA-LTR-1315	AA1_scf003478-00158187	153740	91684	106461	14778	-	91684	91999	316	106145	106461	317
AA-LTR-1316	AA1_scf003690-00148866	147139	74321	85227	10907	-	74321	77192	2872	82356	85227	2872	Ty3/Gypsy
AA-LTR-1317	AA1_scf003690-00148866	147139	101638	109493	7856	+	101638	103012	1375	108117	109493	1377
AA-LTR-1318	AA1_scf000142-00538171	525202	68893	76346	7454	-	68893	70230	1338	75008	76346	1339	Ty3/Gypsy
AA-LTR-1319	AA1_scf000142-00538171	525202	120273	133525	13253	+	120273	121586	1314	132210	133525	1316
AA-LTR-1320	AA1_scf000142-00538171	525202	356777	366354	9578	-	356777	358146	1370	364986	366354	1369
AA-LTR-1321	AA1_scf000142-00538171	525202	460582	480433	19852	+	460582	463749	3168	477286	480433	3148	Ty3/Gypsy
AA-LTR-1322	AA1_scf000142-00538171	525202	501623	510079	8457	-	501623	501716	94	509978	510079	102	Ty3/Gypsy
AA-LTR-1323	AA1_scf001035-00303086	294751	128254	135988	7735	+	128254	128444	191	135798	135988	191
AA-LTR-1324	AA1_scf008110-00046620	45962	24845	35069	10225	-	24845	27549	2705	32364	35069	2706	Ty3/Gypsy
AA-LTR-1325	AA1_scf000197-00497493	471740	134615	148331	13717	-	134615	135944	1330	147015	148331	1317
AA-LTR-1326	AA1_scf000197-00497493	471740	162984	173148	10165	-	162984	164302	1319	171853	173148	1296	Ty3/Gypsy
AA-LTR-1327	AA1_scf000197-00497493	471740	174270	187506	13237	+	174270	176847	2578	184924	187506	2583	Ty3/Gypsy
AA-LTR-1328	AA1_scf000197-00497493	471740	219321	224501	5181	-	219321	219873	553	223948	224501	554	Ty1/Copia
AA-LTR-1329	AA1_scf000197-00497493	471740	227601	237826	10226	+	227601	228937	1337	236511	237826	1316	Ty3/Gypsy
AA-LTR-1330	AA1_scf006047-00079400	77455	55998	67197	11200	+	55998	57232	1235	65948	67197	1250	Ty3/Gypsy
AA-LTR-1331	AA1_scf001019-00304626	299830	190527	194113	3587	+	190527	190742	216	193908	194113	206
AA-LTR-1332	AA1_scf004684-00117438	114819	30778	44015	13238	-	30778	33794	3017	41196	44015	2820	Ty3/Gypsy
AA-LTR-1333	AA1_scf000288-00448272	442251	247943	259971	12029	+	247943	249896	1954	258016	259971	1956
AA-LTR-1334	AA1_scf001897-00232359	223529	34850	46600	11751	+	34850	36405	1556	45046	46600	1555	Ty3/Gypsy
AA-LTR-1335	AA1_scf001897-00232359	223529	97612	104281	6670	+	97612	100268	2657	101624	104281	2658
AA-LTR-1336	AA1_scf001897-00232359	223529	131051	142549	11499	-	131051	134302	3252	139295	142549	3255
AA-LTR-1337	AA1_scf000679-00355908	338684	244509	254283	9775	+	244509	246184	1676	252549	254283	1735
AA-LTR-1338	AA1_scf000679-00355908	338684	257911	266319	8409	+	257911	259302	1392	264896	266319	1424	Ty3/Gypsy
AA-LTR-1339	AA1_scf001693-00244237	240309	119030	134306	15277	-	119030	119265	236	134071	134306	236	Ty3/Gypsy
AA-LTR-1340	AA1_scf002348-00207070	203773	15753	33473	17721	+	15753	17082	1330	32146	33473	1328
AA-LTR-1341	AA1_scf002348-00207070	203773	193065	203409	10345	+	193065	195833	2769	200642	203409	2768	Ty3/Gypsy
AA-LTR-1342	AA1_scf003019-00174818	171663	47387	51693	4307	-	47387	47716	330	51350	51693	344	Ty1/Copia
AA-LTR-1343	AA1_scf004240-00130786	129026	80653	87230	6578	-	80653	82049	1397	85871	87230	1360
AA-LTR-1344	AA1_scf004240-00130786	129026	93231	98398	5168	-	93231	93452	222	98177	98398	222	Ty1/Copia
AA-LTR-1345	AA1_scf005313-00099281	98206	24805	34763	9959	-	24805	26136	1332	33454	34763	1310	Ty3/Gypsy
AA-LTR-1346	AA1_scf005313-00099281	98206	81157	89781	8625	+	81157	81204	48	89732	89781	50	Ty3/Gypsy
AA-LTR-1347	AA1_scf006862-00063290	60805	11313	26855	15543	-	11313	13977	2665	24192	26855	2664	Ty3/Gypsy
AA-LTR-1348	AA1_scf000273-00454352	418400	39175	44815	5641	-	39175	39975	801	44021	44815	795	Ty1/Copia
AA-LTR-1349	AA1_scf000273-00454352	418400	170372	175469	5098	+	170372	170830	459	175011	175469	459	Ty1/Copia
AA-LTR-1350	AA1_scf004771-00114780	114128	71516	76613	5098	+	71516	71974	459	76155	76613	459	Ty1/Copia
AA-LTR-1351	AA1_scf001038-00302860	297404	226608	242577	15970	+	226608	226785	178	242400	242577	178
AA-LTR-1352	AA1_scf001038-00302860	297404	257798	267263	9466	-	257798	259177	1380	265915	267263	1349	Ty3/Gypsy
AA-LTR-1353	AA1_scf002078-00220194	199226	36917	49891	12975	+	36917	37414	498	49394	49891	498
AA-LTR-1354	AA1_scf005349-00098120	94601	17873	27687	9815	+	17873	19243	1371	26326	27687	1362	Ty3/Gypsy
AA-LTR-1355	AA1_scf002256-00210987	204156	130961	148286	17326	+	130961	131169	209	148090	148286	197	Ty3/Gypsy
AA-LTR-1356	AA1_scf000340-00430988	405639	96704	98933	2230	+	96704	96972	269	98663	98933	271
AA-LTR-1357	AA1_scf000340-00430988	405639	204575	209589	5015	+	204575	205085	511	209079	209589	511	Ty1/Copia
AA-LTR-1358	AA1_scf000340-00430988	405639	222622	226819	4198	+	222622	222870	249	226552	226819	268	Ty1/Copia
AA-LTR-1359	AA1_scf000340-00430988	405639	237241	239657	2417	-	237241	237687	447	239211	239657	447	Ty1/Copia
AA-LTR-1360	AA1_scf000340-00430988	405639	325234	336110	10877	+	325234	325418	185	335926	336110	185
AA-LTR-1361	AA1_scf000013-00891745	874380	207782	218053	10272	+	207782	209142	1361	216693	218053	1361
AA-LTR-1362	AA1_scf000013-00891745	874380	675020	689818	14799	+	675020	676377	1358	688459	689818	1360
AA-LTR-1363	AA1_scf002750-00186456	181158	67522	75459	7938	+	67522	68573	1052	74356	75459	1104	Ty3/Gypsy
AA-LTR-1364	AA1_scf003936-00140833	137933	10270	21633	11364	+	10270	11978	1709	19938	21633	1696
AA-LTR-1365	AA1_scf003285-00165746	164664	12055	14634	2580	+	12055	12208	154	14481	14634	154
AA-LTR-1366	AA1_scf005871-00083738	80476	61939	65375	3437	+	61939	62564	626	64750	65375	626
AA-LTR-1367	AA1_scf003391-00161219	156243	120520	140366	19847	+	120520	120943	424	139937	140366	430
AA-LTR-1368	AA1_scf003894-00142242	140369	75742	80520	4779	+	75742	77182	1441	79080	80520	1441
AA-LTR-1369	AA1_scf006792-00064451	60366	32	10163	10132	+	32	1864	1833	8291	10163	1873
AA-LTR-1370	AA1_scf006792-00064451	60366	27656	39169	11514	+	27656	31001	3346	35810	39169	3360	Ty3/Gypsy
AA-LTR-1371	AA1_scf001412-00268884	253341	42612	46503	3892	+	42612	42726	115	46399	46503	105
AA-LTR-1372	AA1_scf000122-00561479	545691	1853	4979	3127	+	1853	1997	145	4835	4979	145
AA-LTR-1373	AA1_scf000122-00561479	545691	96163	101377	5215	+	96163	96770	608	100770	101377	608	Ty1/Copia
AA-LTR-1374	AA1_scf002057-00221595	213068	89022	99921	10900	+	89022	90254	1233	98673	99921	1249	Ty3/Gypsy
AA-LTR-1375	AA1_scf002057-00221595	213068	103176	107373	4198	-	103176	103411	236	107138	107373	236
AA-LTR-1376	AA1_scf000193-00499515	476597	39557	49492	9936	-	39557	41750	2194	47337	49492	2156
AA-LTR-1377	AA1_scf000193-00499515	476597	310631	317906	7276	+	310631	310803	173	317734	317906	173	Ty3/Gypsy
AA-LTR-1378	AA1_scf001585-00253095	243019	76712	87151	10440	+	76712	78076	1365	85774	87151	1378	Ty3/Gypsy
AA-LTR-1379	AA1_scf005277-00100225	93849	22930	43197	20268	+	22930	23106	177	43021	43197	177	Ty3/Gypsy
AA-LTR-1380	AA1_scf001988-00226223	219123	147906	158045	10140	+	147906	149273	1368	156679	158045	1367
AA-LTR-1381	AA1_scf001988-00226223	219123	197762	210409	12648	+	197762	197857	96	210314	210409	96
AA-LTR-1382	AA1_scf000329-00435421	418087	18195	38478	20284	+	18195	18458	264	38215	38478	264
AA-LTR-1383	AA1_scf005122-00104633	100549	57724	62609	4886	+	57724	58102	379	62231	62609	379	Ty1/Copia
AA-LTR-1384	AA1_scf000224-00477324	464544	18930	27081	8152	+	18930	19269	340	26743	27081	339	Ty3/Gypsy
AA-LTR-1385	AA1_scf000224-00477324	464544	378045	388821	10777	+	378045	379629	1585	387219	388821	1603
AA-LTR-1386	AA1_scf000224-00477324	464544	427800	430257	2458	-	427800	427978	179	430079	430257	179
AA-LTR-1387	AA1_scf004904-00110198	105419	72082	80862	8781	+	72082	73561	1480	79371	80862	1492	Ty3/Gypsy
AA-LTR-1388	AA1_scf001312-00276777	262743	15325	22179	6855	+	15325	15520	196	21938	22179	242	Ty1/Copia
AA-LTR-1389	AA1_scf001312-00276777	262743	102217	110400	8184	-	102217	102601	385	110017	110400	384
AA-LTR-1390	AA1_scf001312-00276777	262743	189111	193782	4672	-	189111	189242	132	193651	193782	132	Ty1/Copia
AA-LTR-1391	AA1_scf000646-00360124	345466	128268	140066	11799	+	128268	128603	336	139733	140066	334
AA-LTR-1392	AA1_scf000646-00360124	345466	189537	196489	6953	+	189537	189895	359	196131	196489	359
AA-LTR-1393	AA1_scf000646-00360124	345466	257006	262103	5098	+	257006	257464	459	261645	262103	459	Ty1/Copia
AA-LTR-1394	AA1_scf000959-00312412	294106	78927	92164	13238	-	78927	80263	1337	90829	92164	1336
AA-LTR-1395	AA1_scf001442-00265849	266702	26634	31672	5039	+	26634	26846	213	31458	31672	215	Ty1/Copia
AA-LTR-1396	AA1_scf001442-00265849	266702	141459	149731	8273	-	141459	142833	1375	148356	149731	1376	Ty3/Gypsy
AA-LTR-1397	AA1_scf001442-00265849	266702	257010	262008	4999	+	257010	257406	397	261612	262008	397	Ty1/Copia
AA-LTR-1398	AA1_scf002025-00223737	217198	58909	71468	12560	+	58909	61847	2939	68522	71468	2947
AA-LTR-1399	AA1_scf004862-00112032	107124	80699	92320	11622	+	80699	81942	1244	91058	92320	1263
AA-LTR-1400	AA1_scf006317-00073377	70116	49073	55376	6304	+	49073	49569	497	54880	55376	497	Ty1/Copia
AA-LTR-1401	AA1_scf001174-00289306	288059	246764	252407	5644	-	246764	247375	612	251796	252407	612	Ty3/Gypsy
AA-LTR-1402	AA1_scf000094-00590408	574070	202244	211935	9692	-	202244	202378	135	211801	211935	135
AA-LTR-1403	AA1_scf000094-00590408	574070	346790	356999	10210	-	346790	349482	2693	354295	356999	2705	Ty3/Gypsy
AA-LTR-1404	AA1_scf001293-00278631	267128	128205	131842	3638	+	128205	128632	428	131415	131842	428	Ty1/Copia
AA-LTR-1405	AA1_scf001508-00260328	257217	76145	85947	9803	-	76145	77573	1429	84522	85947	1426
AA-LTR-1406	AA1_scf005014-00107284	102915	18927	23774	4848	+	18927	19134	208	23567	23774	208	Ty1/Copia
AA-LTR-1407	AA1_scf002600-00193253	188692	52587	63052	10466	-	52587	54855	2269	60770	63052	2283	Ty3/Gypsy
AA-LTR-1408	AA1_scf002600-00193253	188692	149132	159589	10458	+	149132	150992	1861	157734	159589	1856	Ty3/Gypsy
AA-LTR-1409	AA1_scf002120-00217856	210536	145224	161022	15799	-	145224	146575	1352	159672	161022	1351	Ty1/Copia
AA-LTR-1410	AA1_scf002120-00217856	210536	162727	172346	9620	+	162727	162837	111	172182	172346	165	Ty3/Gypsy
AA-LTR-1411	AA1_scf002120-00217856	210536	183861	203519	19659	-	183861	183930	70	203450	203519	70
AA-LTR-1412	AA1_scf006948-00061812	59196	17631	24111	6481	-	17631	17874	244	23852	24111	260
AA-LTR-1413	AA1_scf000692-00353736	340451	253609	257407	3799	+	253609	254869	1261	256146	257407	1262
AA-LTR-1414	AA1_scf003037-00174269	168092	73232	81665	8434	-	73232	73469	238	81428	81665	238	Ty3/Gypsy
AA-LTR-1415	AA1_scf003017-00174942	168351	124578	135814	11237	-	124578	127980	3403	132492	135814	3323	Ty3/Gypsy
AA-LTR-1416	AA1_scf007830-00049756	47739	40806	47725	6920	+	40806	40923	118	47608	47725	118
AA-LTR-1417	AA1_scf005133-00104147	100399	39093	43841	4749	+	39093	39278	186	43643	43841	199
AA-LTR-1418	AA1_scf005133-00104147	100399	63212	68222	5011	-	63212	63483	272	67953	68222	270	Ty1/Copia
AA-LTR-1419	AA1_scf005507-00093921	89209	43678	53316	9639	+	43678	43952	275	53042	53316	275
AA-LTR-1420	AA1_scf000410-00410804	401042	16006	20244	4239	-	16006	16189	184	20061	20244	184	Ty1/Copia
AA-LTR-1421	AA1_scf000410-00410804	401042	323076	330745	7670	+	323076	325854	2779	327969	330745	2777
AA-LTR-1422	AA1_scf004219-00131509	128234	23713	33478	9766	-	23713	26593	2881	30598	33478	2881
AA-LTR-1423	AA1_scf004219-00131509	128234	53055	59987	6933	-	53055	55642	2588	57400	59987	2588	Ty3/Gypsy
AA-LTR-1424	AA1_scf005450-00095183	89242	20833	31848	11016	-	20833	23781	2949	28847	31848	3002	Ty3/Gypsy
AA-LTR-1425	AA1_scf003834-00144032	139910	50589	70517	19929	-	50589	52170	1582	68930	70517	1588
AA-LTR-1426	AA1_scf004185-00132586	126683	120732	125510	4779	+	120732	120922	191	125310	125510	201	Ty1/Copia
AA-LTR-1427	AA1_scf004688-00117315	113374	58338	63351	5014	-	58338	59366	1029	62329	63351	1023
AA-LTR-1428	AA1_scf005676-00089752	82675	31407	36177	4771	-	31407	32398	992	35186	36177	992
AA-LTR-1429	AA1_scf002593-00194065	188347	59472	77598	18127	-	59472	61373	1902	75710	77598	1889	Ty3/Gypsy
AA-LTR-1430	AA1_scf004815-00113563	112048	57964	66359	8396	+	57964	58161	198	66162	66359	198
AA-LTR-1431	AA1_scf007458-00054389	53378	21169	25252	4084	+	21169	22573	1405	23833	25252	1420
AA-LTR-1432	AA1_scf001490-00262269	258844	242058	251983	9926	+	242058	242322	265	251719	251983	265	Ty3/Gypsy
AA-LTR-1433	AA1_scf002941-00178304	172335	133315	157247	23933	+	133315	136449	3135	154149	157247	3099
AA-LTR-1434	AA1_scf001827-00236824	226959	55479	63348	7870	-	55479	55983	505	62846	63348	503
AA-LTR-1435	AA1_scf001827-00236824	226959	130013	139877	9865	+	130013	130633	621	139274	139877	604
AA-LTR-1436	AA1_scf001827-00236824	226959	184552	196644	12093	-	184552	187140	2589	194071	196644	2574
AA-LTR-1437	AA1_scf001827-00236824	226959	198564	208328	9765	-	198564	200278	1715	206611	208328	1718
AA-LTR-1438	AA1_scf008635-00041229	39960	25433	34849	9417	-	25433	26362	930	33922	34849	928	Ty3/Gypsy
AA-LTR-1439	AA1_scf000174-00508420	493073	324342	329440	5099	+	324342	324541	200	329241	329440	200	Ty1/Copia
AA-LTR-1440	AA1_scf000174-00508420	493073	336197	338613	2417	+	336197	336643	447	338167	338613	447	Ty1/Copia
AA-LTR-1441	AA1_scf000174-00508420	493073	359771	366062	6292	-	359771	360411	641	365419	366062	644
AA-LTR-1442	AA1_scf000174-00508420	493073	460273	463800	3528	-	460273	460432	160	463641	463800	160	Ty1/Copia
AA-LTR-1443	AA1_scf007878-00049167	46068	1304	4940	3637	+	1304	1731	428	4514	4940	427	Ty1/Copia
AA-LTR-1444	AA1_scf006622-00067424	67584	53385	67349	13965	-	53385	56770	3386	63966	67349	3384
AA-LTR-1445	AA1_scf000016-00871055	826130	270746	274431	3686	+	270746	271611	866	273566	274431	866
AA-LTR-1446	AA1_scf000016-00871055	826130	498588	506496	7909	+	498588	499917	1330	505195	506496	1302
AA-LTR-1447	AA1_scf001078-00298686	282909	33725	37362	3638	-	33725	34152	428	36935	37362	428	Ty1/Copia
AA-LTR-1448	AA1_scf001078-00298686	282909	208941	214411	5471	+	208941	209552	612	213800	214411	612	Ty1/Copia
AA-LTR-1449	AA1_scf001678-00245329	234943	23190	41776	18587	-	23190	26448	3259	38494	41776	3283	Ty3/Gypsy
AA-LTR-1450	AA1_scf001678-00245329	234943	89128	98277	9150	+	89128	91002	1875	96375	98277	1903
AA-LTR-1451	AA1_scf001678-00245329	234943	182374	195776	13403	+	182374	182489	116	195661	195776	116
AA-LTR-1452	AA1_scf001549-00255980	250660	62506	79288	16783	-	62506	63147	642	78648	79288	641
AA-LTR-1453	AA1_scf001549-00255980	250660	106388	115407	9020	+	106388	106564	177	115231	115407	177	Ty3/Gypsy
AA-LTR-1454	AA1_scf005244-00101124	97033	42208	47305	5098	+	42208	42666	459	46847	47305	459	Ty1/Copia
AA-LTR-1455	AA1_scf005471-00094814	92882	63071	68168	5098	+	63071	63529	459	67710	68168	459	Ty1/Copia
AA-LTR-1456	AA1_scf003310-00164562	158650	37450	42194	4745	+	37450	37612	163	42014	42194	181
AA-LTR-1457	AA1_scf003310-00164562	158650	66232	85731	19500	+	66232	67626	1395	84322	85731	1410	Ty3/Gypsy
AA-LTR-1458	AA1_scf003310-00164562	158650	138245	146130	7886	-	138245	139405	1161	144966	146130	1165
AA-LTR-1459	AA1_scf002647-00190716	188619	74655	79744	5090	+	74655	74855	201	79539	79744	206	Ty1/Copia
AA-LTR-1460	AA1_scf000383-00418969	405912	20748	31305	10558	+	20748	20862	115	31141	31305	165
AA-LTR-1461	AA1_scf000383-00418969	405912	275562	284522	8961	-	275562	275747	186	284337	284522	186
AA-LTR-1462	AA1_scf000383-00418969	405912	294332	303357	9026	+	294332	295039	708	302647	303357	711	Ty3/Gypsy
AA-LTR-1463	AA1_scf000383-00418969	405912	362588	367361	4774	+	362588	362929	342	367025	367361	337
AA-LTR-1464	AA1_scf001857-00234427	232435	182423	191499	9077	-	182423	182600	178	191322	191499	178	Ty3/Gypsy
AA-LTR-1465	AA1_scf003287-00165701	154827	30839	35879	5041	+	30839	31065	227	35653	35879	227
AA-LTR-1466	AA1_scf003287-00165701	154827	41658	46437	4780	-	41658	42000	343	46099	46437	339	Ty1/Copia
AA-LTR-1467	AA1_scf003287-00165701	154827	129926	143196	13271	+	129926	131313	1388	141812	143196	1385
AA-LTR-1468	AA1_scf000100-00579638	565787	88859	96444	7586	+	88859	89010	152	96259	96444	186	Ty3/Gypsy
AA-LTR-1469	AA1_scf000100-00579638	565787	157324	166874	9551	+	157324	158688	1365	165510	166874	1365	Ty3/Gypsy
AA-LTR-1470	AA1_scf007124-00059054	58263	28491	38252	9762	-	28491	29866	1376	36826	38252	1427
AA-LTR-1471	AA1_scf007124-00059054	58263	46340	51105	4766	-	46340	47332	993	50120	51105	986
AA-LTR-1472	AA1_scf007256-00057238	56228	24993	27409	2417	+	24993	25439	447	26963	27409	447	Ty1/Copia
AA-LTR-1473	AA1_scf001214-00285612	274032	31091	38670	7580	+	31091	31585	495	38176	38670	495
AA-LTR-1474	AA1_scf001214-00285612	274032	140591	146333	5743	-	140591	141222	632	145703	146333	631	Ty1/Copia
AA-LTR-1475	AA1_scf003845-00143758	141057	27302	35058	7757	-	27302	27988	687	34372	35058	687	Ty3/Gypsy
AA-LTR-1476	AA1_scf003845-00143758	141057	80627	86381	5755	-	80627	80827	201	86182	86381	200	Ty1/Copia
AA-LTR-1477	AA1_scf000235-00472321	471979	45131	52752	7622	-	45131	46510	1380	51373	52752	1380	Ty3/Gypsy
AA-LTR-1478	AA1_scf000235-00472321	471979	212345	216444	4100	-	212345	213081	737	215656	216444	789
AA-LTR-1479	AA1_scf001320-00276228	271666	221316	233446	12131	+	221316	223441	2126	231374	233446	2073	Ty3/Gypsy
AA-LTR-1480	AA1_scf001363-00272994	269514	25984	41981	15998	-	25984	28742	2759	39199	41981	2783	Ty3/Gypsy
AA-LTR-1481	AA1_scf001643-00248257	238256	206984	222866	15883	-	206984	207687	704	222142	222866	725	Ty3/Gypsy
AA-LTR-1482	AA1_scf000887-00323009	312739	127287	138328	11042	+	127287	127440	154	138175	138328	154
AA-LTR-1483	AA1_scf002641-00190946	186978	148934	150258	1325	+	148934	149081	148	150111	150258	148
AA-LTR-1484	AA1_scf008214-00045358	45733	28807	38960	10154	+	28807	31542	2736	36180	38960	2781	Ty3/Gypsy
AA-LTR-1485	AA1_scf006014-00080222	84344	76564	84269	7706	+	76564	77827	1264	83016	84269	1254
AA-LTR-1486	AA1_scf000527-00384769	364219	48268	53358	5091	+	48268	48487	220	53139	53358	220	Ty1/Copia
AA-LTR-1487	AA1_scf007447-00054586	52945	42179	47082	4904	+	42179	42355	177	46906	47082	177
AA-LTR-1488	AA1_scf001991-00226147	224074	64314	72847	8534	+	64314	64559	246	72602	72847	246
AA-LTR-1489	AA1_scf004383-00126293	126008	48225	58121	9897	+	48225	50415	2191	55916	58121	2206
AA-LTR-1490	AA1_scf005814-00085081	80639	1917	8598	6682	+	1917	2014	98	8503	8598	96
AA-LTR-1491	AA1_scf005814-00085081	80639	16939	26820	9882	+	16939	18252	1314	25492	26820	1329	Ty3/Gypsy
AA-LTR-1492	AA1_scf001544-00256642	249009	94541	105663	11123	+	94541	97242	2702	102975	105663	2689	Ty3/Gypsy
AA-LTR-1493	AA1_scf000928-00316172	296368	112002	118312	6311	+	112002	112169	168	118145	118312	168	Ty1/Copia
AA-LTR-1494	AA1_scf005099-00105005	102514	26448	44429	17982	+	26448	27496	1049	43381	44429	1049	Ty3/Gypsy
AA-LTR-1495	AA1_scf000049-00670421	655080	275807	288718	12912	+	275807	278123	2317	286401	288718	2318
AA-LTR-1496	AA1_scf000049-00670421	655080	401536	418650	17115	-	401536	404435	2900	415703	418650	2948	Ty3/Gypsy
AA-LTR-1497	AA1_scf000049-00670421	655080	648326	654071	5746	-	648326	648957	632	653438	654071	634	Ty1/Copia
AA-LTR-1498	AA1_scf004600-00120024	110392	95937	98652	2716	+	95937	96082	146	98509	98652	144
AA-LTR-1499	AA1_scf001070-00299273	288933	125991	135750	9760	-	125991	126563	573	135178	135750	573
AA-LTR-1500	AA1_scf004505-00122636	118304	8567	13939	5373	-	8567	9113	547	13393	13939	547	Ty1/Copia
AA-LTR-1501	AA1_scf004505-00122636	118304	18099	19737	1639	+	18099	18182	84	19654	19737	84
AA-LTR-1502	AA1_scf004068-00136738	133938	9	5664	5656	-	9	86	78	5587	5664	78
AA-LTR-1503	AA1_scf002264-00210810	204079	101302	106015	4714	+	101302	101463	162	105854	106015	162	Ty1/Copia
AA-LTR-1504	AA1_scf001613-00251067	252500	118191	131574	13384	-	118191	118455	265	131312	131574	263	Ty3/Gypsy
AA-LTR-1505	AA1_scf001613-00251067	252500	173368	177774	4407	-	173368	174005	638	177137	177774	638
AA-LTR-1506	AA1_scf002277-00210097	206984	59696	78181	18486	+	59696	60829	1134	77063	78181	1119
AA-LTR-1507	AA1_scf005925-00082287	80303	19307	38768	19462	+	19307	22527	3221	35547	38768	3222	Ty3/Gypsy
AA-LTR-1508	AA1_scf004754-00115287	109043	76871	84530	7660	+	76871	78240	1370	83157	84530	1374	Ty3/Gypsy
AA-LTR-1509	AA1_scf001191-00287841	271844	120628	127733	7106	+	120628	120983	356	127375	127733	359	Ty3/Gypsy
AA-LTR-1510	AA1_scf001654-00247045	236525	37496	39872	2377	+	37496	37922	427	39446	39872	427
AA-LTR-1511	AA1_scf001654-00247045	236525	176995	190088	13094	+	176995	178376	1382	188669	190088	1420	Ty3/Gypsy
AA-LTR-1512	AA1_scf000857-00327523	324100	17616	23478	5863	-	17616	17746	131	23338	23478	141	Ty3/Gypsy
AA-LTR-1513	AA1_scf000857-00327523	324100	241392	251854	10463	-	241392	241473	82	251779	251854	76
AA-LTR-1514	AA1_scf003176-00169512	162492	51033	64972	13940	+	51033	54069	3037	61929	64972	3044
AA-LTR-1515	AA1_scf006915-00062411	59491	5514	7006	1493	+	5514	5560	47	6960	7006	47
AA-LTR-1516	AA1_scf000161-00522880	514355	457649	460392	2744	+	457649	458224	576	459817	460392	576
AA-LTR-1517	AA1_scf003408-00160732	156968	112376	117804	5429	-	112376	112552	177	117628	117804	177
AA-LTR-1518	AA1_scf007892-00048930	48267	8759	22608	13850	+	8759	9001	243	22367	22608	242	Ty3/Gypsy
AA-LTR-1519	AA1_scf001601-00252212	243993	104011	112218	8208	+	104011	104422	412	111807	112218	412	Ty3/Gypsy
AA-LTR-1520	AA1_scf001601-00252212	243993	149098	155912	6815	+	149098	151641	2544	153326	155912	2587	Ty3/Gypsy
AA-LTR-1521	AA1_scf005054-00106043	103944	55435	64509	9075	+	55435	55588	154	64356	64509	154	Ty3/Gypsy
AA-LTR-1522	AA1_scf007003-00060983	57706	33075	41470	8396	+	33075	33208	134	41337	41470	134
AA-LTR-1523	AA1_scf003447-00159232	155814	147228	155083	7856	+	147228	147628	401	154688	155083	396
AA-LTR-1524	AA1_scf000486-00393210	377437	45281	49962	4682	+	45281	45450	170	49792	49962	171	Ty1/Copia
AA-LTR-1525	AA1_scf000715-00351138	346767	259981	270876	10896	-	259981	263023	3043	267834	270876	3043	Ty3/Gypsy
AA-LTR-1526	AA1_scf000715-00351138	346767	278407	290596	12190	-	278407	279674	1268	289313	290596	1284
AA-LTR-1527	AA1_scf003078-00172601	166290	98159	112394	14236	+	98159	98394	236	112162	112394	233	Ty1/Copia
AA-LTR-1528	AA1_scf000291-00447308	434833	167859	175850	7992	+	167859	169049	1191	174678	175850	1173
AA-LTR-1529	AA1_scf000291-00447308	434833	249973	258267	8295	+	249973	250134	162	258106	258267	162
AA-LTR-1530	AA1_scf000291-00447308	434833	315173	329728	14556	-	315173	318383	3211	326520	329728	3209	Ty3/Gypsy
AA-LTR-1531	AA1_scf002656-00190312	186226	146223	158235	12013	+	146223	149121	2899	155311	158235	2925	Ty3/Gypsy
AA-LTR-1532	AA1_scf002037-00222830	227987	11984	18882	6899	+	11984	12217	234	18649	18882	234
AA-LTR-1533	AA1_scf002037-00222830	227987	41596	52226	10631	-	41596	42202	607	51620	52226	607
AA-LTR-1534	AA1_scf002037-00222830	227987	107957	117514	9558	-	107957	108332	376	117138	117514	377
AA-LTR-1535	AA1_scf000183-00503179	489350	55650	64743	9094	+	55650	56996	1347	63384	64743	1360
AA-LTR-1536	AA1_scf000183-00503179	489350	170245	176988	6744	+	170245	170429	185	176800	176988	189
AA-LTR-1537	AA1_scf000183-00503179	489350	388710	410202	21493	+	388710	391679	2970	407233	410202	2970	Ty3/Gypsy
AA-LTR-1538	AA1_scf000459-00398606	383346	133638	138960	5323	+	133638	133975	338	138611	138960	350
AA-LTR-1539	AA1_scf000459-00398606	383346	286856	300246	13391	+	286856	288186	1331	298962	300246	1285
AA-LTR-1540	AA1_scf000459-00398606	383346	306445	313324	6880	-	306445	307763	1319	311998	313324	1327	Ty3/Gypsy
AA-LTR-1541	AA1_scf000304-00441185	431351	7143	15174	8032	+	7143	7276	134	15040	15174	135
AA-LTR-1542	AA1_scf000304-00441185	431351	106291	119025	12735	+	106291	107626	1336	117699	119025	1327	Ty3/Gypsy
AA-LTR-1543	AA1_scf005815-00085075	80700	5737	11210	5474	+	5737	6367	631	10581	11210	630	Ty1/Copia
AA-LTR-1544	AA1_scf001189-00287885	278173	50976	56746	5771	-	50976	51167	192	56556	56746	191
AA-LTR-1545	AA1_scf001189-00287885	278173	203786	214840	11055	+	203786	204904	1119	213725	214840	1116	Ty3/Gypsy
AA-LTR-1546	AA1_scf008899-00039101	37611	936	19145	18210	-	936	4346	3411	15736	19145	3410	Ty3/Gypsy
AA-LTR-1547	AA1_scf001751-00240207	230668	176476	178853	2378	+	176476	176902	427	178427	178853	427	Ty1/Copia
AA-LTR-1548	AA1_scf006300-00073613	67489	56161	59378	3218	+	56161	56636	476	58903	59378	476
AA-LTR-1549	AA1_scf000948-00313437	310639	81449	87192	5744	+	81449	82080	632	86561	87192	632	Ty1/Copia
AA-LTR-1550	AA1_scf001598-00252385	243664	117060	125568	8509	+	117060	118435	1376	124196	125568	1373
AA-LTR-1551	AA1_scf003659-00149969	143429	76899	87895	10997	+	76899	79851	2953	84950	87895	2946	Ty3/Gypsy
AA-LTR-1552	AA1_scf005287-00099919	97430	50110	52319	2210	-	50110	50684	575	51751	52319	569
AA-LTR-1553	AA1_scf009105-00037454	38026	27516	36469	8954	-	27516	27720	205	36265	36469	205	Ty3/Gypsy
AA-LTR-1554	AA1_scf007872-00049252	47979	30457	39170	8714	+	30457	32220	1764	37406	39170	1765
AA-LTR-1555	AA1_scf006798-00064381	63317	268	8569	8302	+	268	2927	2660	5822	8569	2748
AA-LTR-1556	AA1_scf006265-00074404	73455	43203	53862	10660	+	43203	43772	570	53293	53862	570	Ty3/Gypsy
AA-LTR-1557	AA1_scf003962-00139940	140095	92604	114232	21629	-	92604	93862	1259	112976	114232	1257	Ty3/Gypsy
AA-LTR-1558	AA1_scf001515-00259518	249462	225795	231296	5502	+	225795	226522	728	230568	231296	729	Ty1/Copia
AA-LTR-1559	AA1_scf001375-00271575	262099	10718	20837	10120	+	10718	11010	293	20544	20837	294	Ty1/Copia
AA-LTR-1560	AA1_scf001375-00271575	262099	101472	118991	17520	+	101472	102646	1175	117812	118991	1180	Ty3/Gypsy
AA-LTR-1561	AA1_scf001723-00241772	239005	115112	120825	5714	+	115112	115303	192	120634	120825	192
AA-LTR-1562	AA1_scf008002-00047689	49578	9220	15125	5906	-	9220	9464	245	14881	15125	245	Ty1/Copia
AA-LTR-1563	AA1_scf003983-00139295	139203	79229	102243	23015	+	79229	81334	2106	100159	102243	2085
AA-LTR-1564	AA1_scf003983-00139295	139203	121544	129626	8083	+	121544	122879	1336	128312	129626	1315	Ty3/Gypsy
AA-LTR-1565	AA1_scf005916-00082625	78835	29055	31778	2724	+	29055	29266	212	31540	31778	239
AA-LTR-1566	AA1_scf007478-00054163	53126	26504	32365	5862	+	26504	26862	359	32010	32365	356	Ty3/Gypsy
AA-LTR-1567	AA1_scf008381-00043682	43612	6018	13625	7608	+	6018	6210	193	13433	13625	193
AA-LTR-1568	AA1_scf003132-00170894	163724	20583	37866	17284	+	20583	23285	2703	35159	37866	2708
AA-LTR-1569	AA1_scf006235-00074851	73203	49990	56696	6707	-	49990	50166	177	56520	56696	177
AA-LTR-1570	AA1_scf001651-00247346	222467	7168	11899	4732	-	7168	7512	345	11553	11899	347	Ty1/Copia
AA-LTR-1571	AA1_scf001651-00247346	222467	138786	142532	3747	-	138786	139212	427	142098	142532	435
AA-LTR-1572	AA1_scf001651-00247346	222467	183066	191555	8490	+	183066	184953	1888	189679	191555	1877
AA-LTR-1573	AA1_scf003609-00151979	142333	64552	80424	15873	-	64552	64914	363	80062	80424	363
AA-LTR-1574	AA1_scf003609-00151979	142333	117494	122552	5059	-	117494	117999	506	122047	122552	506	Ty1/Copia
AA-LTR-1575	AA1_scf003011-00175222	171539	97972	108492	10521	-	97972	100845	2874	105621	108492	2872	Ty3/Gypsy
AA-LTR-1576	AA1_scf004620-00119508	116623	23617	31164	7548	+	23617	24931	1315	29863	31164	1302	Ty3/Gypsy
AA-LTR-1577	AA1_scf004338-00127650	125593	111625	119174	7550	-	111625	111801	177	118998	119174	177	Ty3/Gypsy
AA-LTR-1578	AA1_scf003844-00143770	141697	30340	38407	8068	-	30340	31259	920	37487	38407	921	Ty3/Gypsy
AA-LTR-1579	AA1_scf003865-00143197	142976	48556	58238	9683	+	48556	48906	351	57887	58238	352
AA-LTR-1580	AA1_scf001696-00243962	236537	14641	19839	5199	+	14641	14871	231	19609	19839	231	Ty1/Copia
AA-LTR-1581	AA1_scf001696-00243962	236537	53635	63263	9629	+	53635	54192	558	62724	63263	540
AA-LTR-1582	AA1_scf000825-00333097	325247	65906	72416	6511	-	65906	66082	177	72240	72416	177
AA-LTR-1583	AA1_scf000825-00333097	325247	85989	96276	10288	-	85989	87287	1299	94960	96276	1317	Ty3/Gypsy
AA-LTR-1584	AA1_scf000825-00333097	325247	126434	136016	9583	+	126434	127799	1366	134638	136016	1379	Ty3/Gypsy
AA-LTR-1585	AA1_scf000825-00333097	325247	154549	172719	18171	+	154549	155920	1372	171387	172719	1333
AA-LTR-1586	AA1_scf000825-00333097	325247	300410	301755	1346	+	300410	300473	64	301692	301755	64
AA-LTR-1587	AA1_scf001661-00246531	235331	33	4508	4476	+	33	951	919	3591	4508	918
AA-LTR-1588	AA1_scf001661-00246531	235331	198332	217342	19011	+	198332	201355	3024	214329	217342	3014
AA-LTR-1589	AA1_scf001158-00291413	282158	129302	131403	2102	-	129302	129584	283	131121	131403	283
AA-LTR-1590	AA1_scf001158-00291413	282158	178249	188429	10181	+	178249	179942	1694	186770	188429	1660
AA-LTR-1591	AA1_scf004553-00121595	117865	59886	71949	12064	+	59886	61200	1315	70619	71949	1331	Ty3/Gypsy
AA-LTR-1592	AA1_scf002995-00176142	169686	23895	32463	8569	-	23895	24124	230	32234	32463	230
AA-LTR-1593	AA1_scf002995-00176142	169686	101912	110800	8889	-	101912	102689	778	110015	110800	786	Ty3/Gypsy
AA-LTR-1594	AA1_scf003351-00163255	162273	142311	153267	10957	+	142311	142512	202	153066	153267	202	Ty1/Copia
AA-LTR-1595	AA1_scf005735-00087575	84155	17967	32753	14787	+	17967	20645	2679	29985	32753	2769	Ty3/Gypsy
AA-LTR-1596	AA1_scf001860-00234362	223665	99401	110793	11393	+	99401	102375	2975	107818	110793	2976
AA-LTR-1597	AA1_scf003482-00158061	150211	78180	88067	9888	+	78180	79803	1624	86450	88067	1618	Ty3/Gypsy
AA-LTR-1598	AA1_scf002753-00186306	173111	6848	12236	5389	+	6848	7113	266	11971	12236	266	Ty1/Copia
AA-LTR-1599	AA1_scf002753-00186306	173111	132236	146221	13986	+	132236	132868	633	145602	146221	620	Ty3/Gypsy
AA-LTR-1600	AA1_scf000870-00325374	322085	233993	244488	10496	-	233993	236637	2645	241731	244488	2758	Ty3/Gypsy
AA-LTR-1601	AA1_scf000870-00325374	322085	297551	314480	16930	-	297551	298612	1062	313412	314480	1069	Ty3/Gypsy
AA-LTR-1602	AA1_scf002381-00205724	199589	113989	124723	10735	+	113989	117100	3112	121647	124723	3077	Ty3/Gypsy
AA-LTR-1603	AA1_scf001699-00243631	240701	16482	19386	2905	-	16482	16515	34	19353	19386	34
AA-LTR-1604	AA1_scf001699-00243631	240701	216577	223084	6508	+	216577	217994	1418	221680	223084	1405	Ty3/Gypsy
AA-LTR-1605	AA1_scf000477-00395477	386464	203892	222543	18652	-	203892	206959	3068	219491	222543	3053	Ty3/Gypsy
AA-LTR-1606	AA1_scf000477-00395477	386464	302053	305491	3439	+	302053	302363	311	305191	305491	301
AA-LTR-1607	AA1_scf000551-00380868	375293	219782	228294	8513	-	219782	220025	244	228048	228294	247	Ty3/Gypsy
AA-LTR-1608	AA1_scf003378-00161692	166497	48165	52994	4830	-	48165	48363	199	52796	52994	199	Ty1/Copia
AA-LTR-1609	AA1_scf000272-00454698	437973	4964	15264	10301	-	4964	6655	1692	13573	15264	1692	Ty3/Gypsy
AA-LTR-1610	AA1_scf000272-00454698	437973	368785	376251	7467	+	368785	368988	204	376048	376251	204	Ty3/Gypsy
AA-LTR-1611	AA1_scf000077-00610249	596643	162636	167361	4726	+	162636	162791	156	167206	167361	156	Ty1/Copia
AA-LTR-1612	AA1_scf007542-00053299	57249	16596	31387	14792	-	16596	17857	1262	30117	31387	1271	Ty3/Gypsy
AA-LTR-1613	AA1_scf001389-00270501	265970	158158	170642	12485	+	158158	159581	1424	169253	170642	1390
AA-LTR-1614	AA1_scf000588-00373074	350458	92263	109139	16877	-	92263	94374	2112	107012	109139	2128
AA-LTR-1615	AA1_scf000588-00373074	350458	329523	332948	3426	+	329523	329588	66	332883	332948	66
AA-LTR-1616	AA1_scf004298-00129016	124149	4809	6607	1799	+	4809	5157	349	6258	6607	350	Ty3/Gypsy
AA-LTR-1617	AA1_scf004298-00129016	124149	30984	48981	17998	-	30984	33935	2952	46031	48981	2951
AA-LTR-1618	AA1_scf006065-00079085	77206	30665	35459	4795	-	30665	31657	993	34465	35459	995
AA-LTR-1619	AA1_scf006065-00079085	77206	45516	48921	3406	+	45516	45697	182	48740	48921	182
AA-LTR-1620	AA1_scf000567-00377067	370247	46515	56266	9752	+	46515	48496	1982	54314	56266	1953	Ty3/Gypsy
AA-LTR-1621	AA1_scf000567-00377067	370247	115658	123401	7744	+	115658	116348	691	122705	123401	697
AA-LTR-1622	AA1_scf000567-00377067	370247	147067	159395	12329	+	147067	150055	2989	156386	159395	3010	Ty3/Gypsy
AA-LTR-1623	AA1_scf000990-00308130	305686	158667	161316	2650	+	158667	158806	140	161177	161316	140
AA-LTR-1624	AA1_scf004703-00116962	115516	102191	115515	13325	+	102191	103181	991	114524	115515	992	Ty3/Gypsy
AA-LTR-1625	AA1_scf004168-00133554	128916	2138	3910	1773	+	2138	2487	350	3562	3910	349	Ty3/Gypsy
AA-LTR-1626	AA1_scf003077-00172614	167485	15846	30106	14261	+	15846	16056	211	29896	30106	211	Ty3/Gypsy
AA-LTR-1627	AA1_scf003077-00172614	167485	132646	138837	6192	-	132646	132822	177	138661	138837	177
AA-LTR-1628	AA1_scf002761-00186003	182019	38911	49236	10326	+	38911	40274	1364	47859	49236	1378
AA-LTR-1629	AA1_scf002761-00186003	182019	69745	80079	10335	-	69745	72129	2385	77685	80079	2395	Ty3/Gypsy
AA-LTR-1630	AA1_scf001131-00293530	277084	36743	39397	2655	-	36743	36919	177	39221	39397	177
AA-LTR-1631	AA1_scf001131-00293530	277084	63263	68491	5229	+	63263	63846	584	67905	68491	587	Ty1/Copia
AA-LTR-1632	AA1_scf001131-00293530	277084	253107	258167	5061	-	253107	253612	506	257661	258167	507	Ty1/Copia
AA-LTR-1633	AA1_scf004871-00111407	105801	79748	87334	7587	+	79748	80332	585	86778	87334	557	Ty3/Gypsy
AA-LTR-1634	AA1_scf004836-00112812	107600	53639	61005	7367	-	53639	53733	95	60911	61005	95
AA-LTR-1635	AA1_scf002887-00180687	175568	131598	141619	10022	-	131598	132961	1364	140255	141619	1365	Ty3/Gypsy
AA-LTR-1636	AA1_scf006932-00062190	60978	48976	54966	5991	-	48976	49609	634	54351	54966	616	Ty1/Copia
AA-LTR-1637	AA1_scf004287-00129199	127805	1742	13138	11397	-	1742	5041	3300	9864	13138	3275	Ty3/Gypsy
AA-LTR-1638	AA1_scf005136-00103870	101183	81053	89752	8700	-	81053	81889	837	88914	89752	839	Ty3/Gypsy
AA-LTR-1639	AA1_scf000050-00669181	644067	3938	8306	4369	+	3938	5217	1280	6987	8306	1320
AA-LTR-1640	AA1_scf000050-00669181	644067	124517	133105	8589	+	124517	125005	489	132618	133105	488	Ty3/Gypsy
AA-LTR-1641	AA1_scf000050-00669181	644067	145840	156799	10960	+	145840	147191	1352	155424	156799	1376	Ty3/Gypsy
AA-LTR-1642	AA1_scf000050-00669181	644067	182171	195050	12880	+	182171	183488	1318	193751	195050	1300	Ty3/Gypsy
AA-LTR-1643	AA1_scf000050-00669181	644067	201615	210861	9247	-	201615	201945	331	210531	210861	331
AA-LTR-1644	AA1_scf000050-00669181	644067	404946	408583	3638	+	404946	405373	428	408156	408583	428	Ty1/Copia
AA-LTR-1645	AA1_scf000050-00669181	644067	557150	574878	17729	+	557150	559973	2824	572063	574878	2816
AA-LTR-1646	AA1_scf008573-00041736	42048	37084	38906	1823	+	37084	37445	362	38545	38906	362
AA-LTR-1647	AA1_scf000032-00758981	733245	500791	510462	9672	-	500791	502517	1727	508713	510462	1750	Ty3/Gypsy
AA-LTR-1648	AA1_scf000032-00758981	733245	632948	639752	6805	-	632948	633118	171	639569	639752	184	Ty3/Gypsy
AA-LTR-1649	AA1_scf000032-00758981	733245	686522	696443	9922	+	686522	689074	2553	693897	696443	2547
AA-LTR-1650	AA1_scf000027-00798634	781425	367065	375091	8027	+	367065	367562	498	374594	375091	498
AA-LTR-1651	AA1_scf000027-00798634	781425	456357	462103	5747	-	456357	457472	1116	460989	462103	1115
AA-LTR-1652	AA1_scf000027-00798634	781425	472186	488757	16572	-	472186	474052	1867	486882	488757	1876
AA-LTR-1653	AA1_scf000027-00798634	781425	626444	637918	11475	+	626444	627840	1397	636490	637918	1429
AA-LTR-1654	AA1_scf000027-00798634	781425	725151	734896	9746	-	725151	726470	1320	733608	734896	1289	Ty3/Gypsy
AA-LTR-1655	AA1_scf000027-00798634	781425	770039	776816	6778	+	770039	770338	300	776517	776816	300	Ty1/Copia
AA-LTR-1656	AA1_scf000125-00556586	530211	56820	63928	7109	+	56820	57044	225	63656	63928	273
AA-LTR-1657	AA1_scf000125-00556586	530211	514022	524162	10141	+	514022	516695	2674	521522	524162	2641
AA-LTR-1658	AA1_scf000737-00347154	336032	25067	30289	5223	+	25067	25201	135	30155	30289	135
AA-LTR-1659	AA1_scf000737-00347154	336032	81450	92590	11141	+	81450	82541	1092	91504	92590	1087	Ty3/Gypsy
AA-LTR-1660	AA1_scf002004-00225521	221268	158286	165996	7711	-	158286	158648	363	165634	165996	363
AA-LTR-1661	AA1_scf003101-00171720	168840	38698	41457	2760	-	38698	39111	414	41044	41457	414
AA-LTR-1662	AA1_scf003101-00171720	168840	111261	116045	4785	-	111261	112266	1006	115054	116045	992
AA-LTR-1663	AA1_scf001180-00288869	284599	174336	188428	14093	+	174336	177209	2874	185558	188428	2871
AA-LTR-1664	AA1_scf002165-00216056	206516	53246	61686	8441	+	53246	53563	318	61370	61686	317
AA-LTR-1665	AA1_scf002029-00223201	210987	137484	149050	11567	+	137484	140151	2668	146383	149050	2668	Ty3/Gypsy
AA-LTR-1666	AA1_scf001249-00282742	272680	47703	55504	7802	+	47703	49071	1369	54121	55504	1384	Ty3/Gypsy
AA-LTR-1667	AA1_scf001249-00282742	272680	72922	85309	12388	-	72922	73065	144	85179	85309	131
AA-LTR-1668	AA1_scf000570-00376256	365870	31087	37685	6599	+	31087	32130	1044	36628	37685	1058
AA-LTR-1669	AA1_scf000570-00376256	365870	157712	167641	9930	-	157712	160791	3080	164565	167641	3077
AA-LTR-1670	AA1_scf007587-00052640	46237	17224	36064	18841	-	17224	19943	2720	33347	36064	2718	Ty3/Gypsy
AA-LTR-1671	AA1_scf003061-00173113	166544	8819	13811	4993	+	8819	9291	473	13339	13811	473	Ty1/Copia
AA-LTR-1672	AA1_scf005052-00106212	96959	8772	23460	14689	+	8772	11427	2656	20810	23460	2651	Ty3/Gypsy
AA-LTR-1673	AA1_scf004905-00110140	107094	80983	89932	8950	-	80983	81031	49	89884	89932	49
AA-LTR-1674	AA1_scf003332-00164004	158755	38037	47956	9920	+	38037	38677	641	47317	47956	640	Ty3/Gypsy
AA-LTR-1675	AA1_scf003332-00164004	158755	115315	128999	13685	+	115315	118344	3030	125984	128999	3016
AA-LTR-1676	AA1_scf000555-00380318	368959	252436	263622	11187	-	252436	255291	2856	260725	263622	2898
AA-LTR-1677	AA1_scf002830-00182876	177883	167871	177802	9932	-	167871	168406	536	177265	177802	538
AA-LTR-1678	AA1_scf005351-00097957	93402	45610	55008	9399	+	45610	45745	136	54876	55008	133
AA-LTR-1679	AA1_scf000881-00323881	316512	54541	62638	8098	-	54541	54812	272	62367	62638	272
AA-LTR-1680	AA1_scf000881-00323881	316512	84270	93946	9677	+	84270	85620	1351	92569	93946	1378
AA-LTR-1681	AA1_scf002604-00193071	189905	172158	181058	8901	+	172158	172819	662	180397	181058	662	Ty3/Gypsy
AA-LTR-1682	AA1_scf008210-00045408	45668	494	10225	9732	-	494	1980	1487	8769	10225	1457	Ty3/Gypsy
AA-LTR-1683	AA1_scf003370-00162359	159350	19613	37712	18100	+	19613	19721	109	37604	37712	109
AA-LTR-1684	AA1_scf005702-00088790	88596	16525	25828	9304	+	16525	16571	47	25780	25828	49
AA-LTR-1685	AA1_scf006230-00074918	73391	2471	10235	7765	-	2471	2647	177	10059	10235	177	Ty3/Gypsy
AA-LTR-1686	AA1_scf002687-00189202	186920	53864	72243	18380	+	53864	55082	1219	71015	72243	1229	Ty3/Gypsy
AA-LTR-1687	AA1_scf002687-00189202	186920	98247	106325	8079	+	98247	98385	139	106174	106325	152	Ty3/Gypsy
AA-LTR-1688	AA1_scf002687-00189202	186920	138210	146845	8636	+	138210	138386	177	146669	146845	177
AA-LTR-1689	AA1_scf001159-00291168	281084	10741	14710	3970	-	10741	10932	192	14518	14710	193	Ty1/Copia
AA-LTR-1690	AA1_scf001159-00291168	281084	163135	173088	9954	+	163135	163405	271	172818	173088	271	Ty3/Gypsy
AA-LTR-1691	AA1_scf001159-00291168	281084	211471	216241	4771	-	211471	212462	992	215250	216241	992
AA-LTR-1692	AA1_scf001159-00291168	281084	268732	281051	12320	-	268732	269995	1264	279787	281051	1265
AA-LTR-1693	AA1_scf004707-00116860	116008	96155	104829	8675	-	96155	96580	426	104402	104829	428	Ty3/Gypsy
AA-LTR-1694	AA1_scf005276-00100229	94924	73269	86075	12807	+	73269	74585	1317	84757	86075	1319	Ty3/Gypsy
AA-LTR-1695	AA1_scf000131-00545649	528790	402311	407037	4727	+	402311	402506	196	406842	407037	196	Ty1/Copia
AA-LTR-1696	AA1_scf000131-00545649	528790	516082	518459	2378	+	516082	516508	427	518033	518459	427	Ty1/Copia
AA-LTR-1697	AA1_scf001707-00243257	244736	156704	164312	7609	+	156704	159563	2860	161425	164312	2888
AA-LTR-1698	AA1_scf001154-00291932	282128	201915	207102	5188	-	201915	202207	293	206806	207102	297	Ty3/Gypsy
AA-LTR-1699	AA1_scf001154-00291932	282128	233069	238482	5414	+	233069	233664	596	237887	238482	596
AA-LTR-1700	AA1_scf000055-00654624	640289	534836	545561	10726	-	534836	537641	2806	542727	545561	2835	Ty3/Gypsy
AA-LTR-1701	AA1_scf000145-00533715	523418	234678	241644	6967	-	234678	234807	130	241515	241644	130
AA-LTR-1702	AA1_scf000145-00533715	523418	464624	472697	8074	-	464624	464841	218	472481	472697	217	Ty3/Gypsy
AA-LTR-1703	AA1_scf005956-00081591	77913	2920	9644	6725	+	2920	3856	937	8664	9644	981	Ty3/Gypsy
AA-LTR-1704	AA1_scf008853-00039475	37995	27701	37955	10255	-	27701	28160	460	37496	37955	460	Ty3/Gypsy
AA-LTR-1705	AA1_scf003775-00146028	143705	16326	25093	8768	+	16326	17995	1670	23425	25093	1669	Ty3/Gypsy
AA-LTR-1706	AA1_scf005487-00094374	92915	13462	23115	9654	+	13462	14769	1308	21809	23115	1307	Ty3/Gypsy
AA-LTR-1707	AA1_scf005487-00094374	92915	47846	52844	4999	+	47846	47990	145	52700	52844	145
AA-LTR-1708	AA1_scf005487-00094374	92915	80082	86422	6341	-	80082	81813	1732	84691	86422	1732
AA-LTR-1709	AA1_scf003696-00148652	142118	54612	59514	4903	-	54612	54812	201	59314	59514	201	Ty1/Copia
AA-LTR-1710	AA1_scf000706-00352294	334713	92776	102736	9961	+	92776	94086	1311	101424	102736	1313	Ty3/Gypsy
AA-LTR-1711	AA1_scf005742-00087378	87573	47460	49478	2019	+	47460	47887	428	49060	49478	419
AA-LTR-1712	AA1_scf003997-00138911	137808	4307	12887	8581	+	4307	5626	1320	11582	12887	1306
AA-LTR-1713	AA1_scf002205-00213950	204362	43852	46231	2380	+	43852	44279	428	45803	46231	429	Ty1/Copia
AA-LTR-1714	AA1_scf000447-00400641	396387	5748	25072	19325	+	5748	8042	2295	22810	25072	2263
AA-LTR-1715	AA1_scf000447-00400641	396387	334650	343183	8534	+	334650	335332	683	342501	343183	683	Ty3/Gypsy
AA-LTR-1716	AA1_scf001144-00292454	283691	67299	75274	7976	-	67299	67484	186	75090	75274	185	Ty3/Gypsy
AA-LTR-1717	AA1_scf001144-00292454	283691	169230	170524	1295	-	169230	169386	157	170390	170524	135
AA-LTR-1718	AA1_scf001144-00292454	283691	240057	246844	6788	-	240057	241040	984	245862	246844	983
AA-LTR-1719	AA1_scf001656-00246912	234307	95162	111684	16523	-	95162	95528	367	111320	111684	365
AA-LTR-1720	AA1_scf005389-00096905	93951	6021	10012	3992	+	6021	6251	231	9788	10012	225
AA-LTR-1721	AA1_scf005389-00096905	93951	82206	90135	7930	+	82206	82521	316	89819	90135	317	Ty3/Gypsy
AA-LTR-1722	AA1_scf000779-00340813	331867	173587	176003	2417	-	173587	174033	447	175557	176003	447	Ty1/Copia
AA-LTR-1723	AA1_scf000779-00340813	331867	315950	331768	15819	-	315950	317183	1234	330531	331768	1238
AA-LTR-1724	AA1_scf002061-00221317	217112	182981	197487	14507	+	182981	183157	177	197311	197487	177
AA-LTR-1725	AA1_scf000289-00448231	431120	408054	411652	3599	-	408054	408687	634	411015	411652	638	Ty3/Gypsy
AA-LTR-1726	AA1_scf005504-00094023	90095	41102	53579	12478	+	41102	41638	537	53043	53579	537	Ty3/Gypsy
AA-LTR-1727	AA1_scf000609-00368225	368891	246273	256548	10276	-	246273	247655	1383	255180	256548	1369	Ty3/Gypsy
AA-LTR-1728	AA1_scf002047-00222340	223487	20875	30952	10078	+	20875	22225	1351	29600	30952	1353
AA-LTR-1729	AA1_scf002047-00222340	223487	91595	94770	3176	-	91595	91797	203	94568	94770	203
AA-LTR-1730	AA1_scf002350-00206978	201710	19848	34805	14958	-	19848	21429	1582	33203	34805	1603	Ty3/Gypsy
AA-LTR-1731	AA1_scf004280-00129307	125586	48560	59746	11187	-	48560	49961	1402	58320	59746	1427	Ty3/Gypsy
AA-LTR-1732	AA1_scf004280-00129307	125586	113894	125477	11584	-	113894	114216	323	125170	125477	308
AA-LTR-1733	AA1_scf003186-00169100	166310	8390	14126	5737	-	8390	8566	177	13950	14126	177
AA-LTR-1734	AA1_scf000456-00398797	381716	336247	339891	3645	-	336247	336453	207	339685	339891	207
AA-LTR-1735	AA1_scf000143-00536901	518805	446721	458540	11820	+	446721	449514	2794	455757	458540	2784	Ty3/Gypsy
AA-LTR-1736	AA1_scf003321-00164278	159673	130830	139843	9014	+	130830	131179	350	139493	139843	351	Ty3/Gypsy
AA-LTR-1737	AA1_scf004818-00113468	109269	11798	20509	8712	-	11798	12452	655	19854	20509	656	Ty3/Gypsy
AA-LTR-1738	AA1_scf004818-00113468	109269	40180	52194	12015	-	40180	41483	1304	50906	52194	1289	Ty3/Gypsy
AA-LTR-1739	AA1_scf006518-00069323	64255	18980	21876	2897	+	18980	19186	207	21671	21876	206
AA-LTR-1740	AA1_scf001658-00246719	249549	111453	122274	10822	-	111453	114409	2957	119343	122274	2932	Ty3/Gypsy
AA-LTR-1741	AA1_scf001658-00246719	249549	148384	162205	13822	+	148384	149042	659	161549	162205	657	Ty3/Gypsy
AA-LTR-1742	AA1_scf000940-00314925	308610	53074	62169	9096	-	53074	55790	2717	59400	62169	2770
AA-LTR-1743	AA1_scf000940-00314925	308610	118952	124572	5621	+	118952	119149	198	124374	124572	199	Ty1/Copia
AA-LTR-1744	AA1_scf000940-00314925	308610	230243	248522	18280	-	230243	232937	2695	245833	248522	2690
AA-LTR-1745	AA1_scf000940-00314925	308610	257352	262001	4650	+	257352	257577	226	261775	262001	227	Ty1/Copia
AA-LTR-1746	AA1_scf000940-00314925	308610	277548	288099	10552	+	277548	278976	1429	286682	288099	1418
AA-LTR-1747	AA1_scf000997-00306890	296976	217109	228477	11369	+	217109	220381	3273	225201	228477	3277
AA-LTR-1748	AA1_scf007882-00049123	43830	15276	17574	2299	+	15276	15384	109	17467	17574	108	Ty1/Copia
AA-LTR-1749	AA1_scf000133-00542927	526821	69587	83903	14317	+	69587	70949	1363	82587	83903	1317
AA-LTR-1750	AA1_scf000133-00542927	526821	453194	470319	17126	+	453194	454680	1487	468814	470319	1506
AA-LTR-1751	AA1_scf001648-00247459	241690	50501	55856	5356	-	50501	50998	498	55385	55856	472	Ty1/Copia
AA-LTR-1752	AA1_scf001831-00236542	228977	160091	170061	9971	-	160091	161278	1188	168865	170061	1197
AA-LTR-1753	AA1_scf001830-00236628	229610	67499	72079	4581	-	67499	68264	766	71310	72079	770
AA-LTR-1754	AA1_scf000652-00359419	348009	43881	48978	5098	+	43881	44339	459	48520	48978	459	Ty1/Copia
AA-LTR-1755	AA1_scf000652-00359419	348009	70222	74957	4736	-	70222	70414	193	74765	74957	193
AA-LTR-1756	AA1_scf000652-00359419	348009	327763	334213	6451	+	327763	328017	255	333959	334213	255	Ty1/Copia
AA-LTR-1757	AA1_scf001450-00265128	257845	25510	33341	7832	-	25510	25765	256	33044	33341	298
AA-LTR-1758	AA1_scf001450-00265128	257845	101830	121538	19709	+	101830	103651	1822	119734	121538	1805	Ty1/Copia
AA-LTR-1759	AA1_scf001342-00274262	265349	42000	49990	7991	-	42000	42221	222	49770	49990	221
AA-LTR-1760	AA1_scf001342-00274262	265349	185507	196773	11267	-	185507	186882	1376	195377	196773	1397	Ty3/Gypsy
AA-LTR-1761	AA1_scf000497-00390862	383074	303275	313905	10631	-	303275	305563	2289	311624	313905	2282	Ty3/Gypsy
AA-LTR-1762	AA1_scf000497-00390862	383074	344018	361585	17568	+	344018	344417	400	361187	361585	399	Ty3/Gypsy
AA-LTR-1763	AA1_scf003863-00143205	140684	68608	86520	17913	+	68608	68803	196	86325	86520	196	Ty3/Gypsy
AA-LTR-1764	AA1_scf003863-00143205	140684	116414	126551	10138	+	116414	119115	2702	123851	126551	2701
AA-LTR-1765	AA1_scf000643-00360240	350496	303487	312901	9415	-	303487	304088	602	312277	312901	625
AA-LTR-1766	AA1_scf003764-00146335	140843	47072	58152	11081	+	47072	48401	1330	56831	58152	1322
AA-LTR-1767	AA1_scf003764-00146335	140843	68439	73462	5024	+	68439	68799	361	73102	73462	361	Ty3/Gypsy
AA-LTR-1768	AA1_scf003764-00146335	140843	74647	80679	6033	+	74647	74848	202	80476	80679	204
AA-LTR-1769	AA1_scf003764-00146335	140843	91175	99038	7864	+	91175	91413	239	98801	99038	238
AA-LTR-1770	AA1_scf003001-00175915	170612	90059	95144	5086	+	90059	90486	428	94717	95144	428	Ty1/Copia
AA-LTR-1771	AA1_scf003001-00175915	170612	159141	169651	10511	+	159141	159448	308	169331	169651	321	Ty3/Gypsy
AA-LTR-1772	AA1_scf000436-00403381	386906	93549	98607	5059	+	93549	94054	506	98103	98607	505	Ty1/Copia
AA-LTR-1773	AA1_scf000436-00403381	386906	335136	348517	13382	+	335136	335722	587	347936	348517	582	Ty1/Copia
AA-LTR-1774	AA1_scf000436-00403381	386906	364140	375200	11061	-	364140	365858	1719	373485	375200	1716
AA-LTR-1775	AA1_scf002935-00178532	175535	4986	11571	6586	+	4986	5305	320	11166	11571	406
AA-LTR-1776	AA1_scf008684-00040851	39855	16572	23067	6496	+	16572	18146	1575	21498	23067	1570
AA-LTR-1777	AA1_scf004478-00123346	119686	23581	36078	12498	-	23581	23619	39	36040	36078	39
AA-LTR-1778	AA1_scf004478-00123346	119686	81265	91068	9804	-	81265	83655	2391	88690	91068	2379	Ty3/Gypsy
AA-LTR-1779	AA1_scf002506-00198710	196322	4297	13406	9110	+	4297	4791	495	12912	13406	495	Ty3/Gypsy
AA-LTR-1780	AA1_scf001118-00295012	286373	30511	41243	10733	+	30511	33418	2908	38403	41243	2841
AA-LTR-1781	AA1_scf007048-00060251	58253	28528	40764	12237	-	28528	31332	2805	37991	40764	2774
AA-LTR-1782	AA1_scf002708-00188423	177358	148066	160273	12208	+	148066	148213	148	160126	160273	148
AA-LTR-1783	AA1_scf001987-00226320	218200	31746	43429	11684	-	31746	33065	1320	42127	43429	1303	Ty3/Gypsy
AA-LTR-1784	AA1_scf001987-00226320	218200	45528	56516	10989	+	45528	48477	2950	53604	56516	2913	Ty3/Gypsy
AA-LTR-1785	AA1_scf002122-00217833	213543	166463	174532	8070	+	166463	167785	1323	173209	174532	1324	Ty3/Gypsy
AA-LTR-1786	AA1_scf002040-00222609	214323	147016	161858	14843	-	147016	147722	707	161152	161858	707	Ty3/Gypsy
AA-LTR-1787	AA1_scf001289-00278717	272725	247747	263935	16189	+	247747	248584	838	263096	263935	840
AA-LTR-1788	AA1_scf002143-00217008	208951	24016	32540	8525	+	24016	24214	199	32342	32540	199
AA-LTR-1789	AA1_scf002143-00217008	208951	148759	153596	4838	-	148759	149130	372	153230	153596	367
AA-LTR-1790	AA1_scf002143-00217008	208951	153969	159674	5706	+	153969	154328	360	159339	159674	336	Ty3/Gypsy
AA-LTR-1791	AA1_scf004284-00129243	126626	59024	60444	1421	+	59024	59115	92	60353	60444	92
AA-LTR-1792	AA1_scf004284-00129243	126626	99574	107239	7666	+	99574	101740	2167	105013	107239	2227
AA-LTR-1793	AA1_scf001524-00258839	249399	85793	96537	10745	+	85793	88713	2921	93619	96537	2919	Ty3/Gypsy
AA-LTR-1794	AA1_scf001524-00258839	249399	148997	154771	5775	+	148997	149173	177	154595	154771	177
AA-LTR-1795	AA1_scf005408-00096532	93622	27025	37581	10557	-	27025	29381	2357	35224	37581	2358	Ty3/Gypsy
AA-LTR-1796	AA1_scf006731-00065450	62710	5667	25753	20087	+	5667	8114	2448	23297	25753	2457	Ty3/Gypsy
AA-LTR-1797	AA1_scf000309-00440006	424992	155819	157257	1439	-	155819	155901	83	157185	157257	73
AA-LTR-1798	AA1_scf000309-00440006	424992	311361	331894	20534	+	311361	314187	2827	329053	331894	2842	Ty3/Gypsy
AA-LTR-1799	AA1_scf006550-00068703	64503	23371	30376	7006	+	23371	23783	413	29959	30376	418	Ty3/Gypsy
AA-LTR-1800	AA1_scf002515-00198264	193302	110954	130397	19444	+	110954	113984	3031	127323	130397	3075
AA-LTR-1801	AA1_scf000576-00375301	354755	239135	242773	3639	-	239135	239562	428	242345	242773	429	Ty1/Copia
AA-LTR-1802	AA1_scf008619-00041359	42714	6353	14220	7868	-	6353	9131	2779	11442	14220	2779
AA-LTR-1803	AA1_scf001555-00255044	241964	146383	154047	7665	+	146383	147217	835	153212	154047	836	Ty3/Gypsy
AA-LTR-1804	AA1_scf001555-00255044	241964	175279	200105	24827	-	175279	178296	3018	197080	200105	3026	Ty3/Gypsy
AA-LTR-1805	AA1_scf002185-00214995	204697	177407	182504	5098	+	177407	177865	459	182046	182504	459	Ty1/Copia
AA-LTR-1806	AA1_scf000726-00348704	336157	148706	158347	9642	-	148706	150343	1638	156716	158347	1632
AA-LTR-1807	AA1_scf008646-00041143	38418	3138	6323	3186	+	3138	3556	419	5898	6323	426	Ty1/Copia
AA-LTR-1808	AA1_scf008646-00041143	38418	32077	36831	4755	-	32077	33068	992	35856	36831	976
AA-LTR-1809	AA1_scf000557-00379533	371255	186253	201845	15593	-	186253	186737	485	201351	201845	495
AA-LTR-1810	AA1_scf000557-00379533	371255	278176	295098	16923	+	278176	280922	2747	292349	295098	2750
AA-LTR-1811	AA1_scf001561-00254779	248921	155965	162226	6262	+	155965	156099	135	162092	162226	135
AA-LTR-1812	AA1_scf003502-00156852	144416	23040	40969	17930	-	23040	25776	2737	38189	40969	2781
AA-LTR-1813	AA1_scf002607-00192994	191196	74364	83668	9305	+	74364	75570	1207	82462	83668	1207	Ty3/Gypsy
AA-LTR-1814	AA1_scf002634-00191335	177028	171019	175406	4388	+	171019	171555	537	174873	175406	534
AA-LTR-1815	AA1_scf001892-00232599	225077	179379	187753	8375	+	179379	180193	815	186935	187753	819	Ty3/Gypsy
AA-LTR-1816	AA1_scf002537-00197294	194811	119210	127052	7843	-	119210	119361	152	126901	127052	152	Ty3/Gypsy
AA-LTR-1817	AA1_scf000800-00337942	326521	255318	260779	5462	+	255318	255833	516	260263	260779	517	Ty1/Copia
AA-LTR-1818	AA1_scf001612-00251092	247783	159600	167256	7657	-	159600	159802	203	167055	167256	202	Ty3/Gypsy
AA-LTR-1819	AA1_scf000682-00355101	348367	302760	309653	6894	-	302760	303760	1001	308651	309653	1003	Ty3/Gypsy
AA-LTR-1820	AA1_scf000701-00352846	345319	179655	187753	8099	+	179655	179830	176	187578	187753	176
AA-LTR-1821	AA1_scf000701-00352846	345319	312957	326480	13524	+	312957	316229	3273	323190	326480	3291
AA-LTR-1822	AA1_scf000207-00487276	479824	355844	365419	9576	+	355844	358066	2223	363178	365419	2242
AA-LTR-1823	AA1_scf001136-00293041	288204	107703	118645	10943	-	107703	110588	2886	115765	118645	2881	Ty3/Gypsy
AA-LTR-1824	AA1_scf004389-00126009	124023	41358	47593	6236	-	41358	43703	2346	45241	47593	2353
AA-LTR-1825	AA1_scf004389-00126009	124023	56848	68406	11559	+	56848	58226	1379	67005	68406	1402	Ty3/Gypsy
AA-LTR-1826	AA1_scf000756-00344456	333895	112786	123917	11132	+	112786	113710	925	122992	123917	926	Ty3/Gypsy
AA-LTR-1827	AA1_scf007159-00058509	58105	39896	47951	8056	-	39896	41129	1234	46735	47951	1217
AA-LTR-1828	AA1_scf008659-00041070	36801	31492	34191	2700	-	31492	31917	426	33766	34191	426
AA-LTR-1829	AA1_scf001584-00253165	234802	31772	33326	1555	-	31772	31873	102	33225	33326	102
AA-LTR-1830	AA1_scf001584-00253165	234802	58115	62886	4772	+	58115	58463	349	62534	62886	353	Ty1/Copia
AA-LTR-1831	AA1_scf002763-00185948	163743	148124	156507	8384	+	148124	149233	1110	155385	156507	1123	Ty3/Gypsy
AA-LTR-1832	AA1_scf000285-00449223	432688	108492	113171	4680	-	108492	108671	180	112992	113171	180	Ty1/Copia
AA-LTR-1833	AA1_scf003961-00139970	133338	123880	132114	8235	-	123880	124055	176	131938	132114	177	Ty3/Gypsy
AA-LTR-1834	AA1_scf003410-00160662	152814	3145	4759	1615	+	3145	3398	254	4508	4759	252
AA-LTR-1835	AA1_scf003410-00160662	152814	73826	89988	16163	-	73826	76857	3032	87008	89988	2981
AA-LTR-1836	AA1_scf003410-00160662	152814	103372	113537	10166	+	103372	104747	1376	112192	113537	1346	Ty3/Gypsy
AA-LTR-1837	AA1_scf000270-00454890	439154	261385	279643	18259	+	261385	261576	192	279451	279643	193	Ty3/Gypsy
AA-LTR-1838	AA1_scf004179-00132744	130100	80185	100002	19818	-	80185	80411	227	99776	100002	227	Ty3/Gypsy
AA-LTR-1839	AA1_scf004541-00121831	116969	27380	32339	4960	-	27380	27832	453	31887	32339	453	Ty1/Copia
AA-LTR-1840	AA1_scf001090-00297863	288213	81065	85636	4572	-	81065	81199	135	85502	85636	135	Ty1/Copia
AA-LTR-1841	AA1_scf006671-00066572	63659	2974	13989	11016	-	2974	5722	2749	11254	13989	2736
AA-LTR-1842	AA1_scf000578-00374813	358280	154259	165960	11702	-	154259	156288	2030	163909	165960	2052
AA-LTR-1843	AA1_scf000578-00374813	358280	265183	276456	11274	+	265183	266867	1685	274853	276456	1604	Ty3/Gypsy
AA-LTR-1844	AA1_scf002060-00221329	211175	56960	61576	4617	+	56960	57716	757	60820	61576	757	Ty1/Copia
AA-LTR-1845	AA1_scf002060-00221329	211175	180531	188578	8048	-	180531	180883	353	188227	188578	352	Ty1/Copia
AA-LTR-1846	AA1_scf003340-00163687	161010	71833	79423	7591	+	71833	72129	297	79128	79423	296	Ty3/Gypsy
AA-LTR-1847	AA1_scf003340-00163687	161010	119471	128980	9510	-	119471	120879	1409	127571	128980	1410	Ty3/Gypsy
AA-LTR-1848	AA1_scf006276-00074219	70299	56914	66901	9988	-	56914	59471	2558	64280	66901	2622	Ty3/Gypsy
AA-LTR-1849	AA1_scf002982-00176979	174619	102398	114541	12144	+	102398	105800	3403	111078	114541	3464
AA-LTR-1850	AA1_scf002982-00176979	174619	151187	161101	9915	+	151187	153502	2316	158758	161101	2344	Ty3/Gypsy
AA-LTR-1851	AA1_scf002989-00176759	180490	152117	162655	10539	+	152117	153489	1373	161282	162655	1374
AA-LTR-1852	AA1_scf005045-00106354	105782	40400	55286	14887	+	40400	41717	1318	53970	55286	1317	Ty3/Gypsy
AA-LTR-1853	AA1_scf005045-00106354	105782	66045	67831	1787	+	66045	66376	332	67596	67831	236
AA-LTR-1854	AA1_scf002533-00197419	194693	26471	29772	3302	-	26471	26573	103	29670	29772	103
AA-LTR-1855	AA1_scf003208-00168294	159598	22520	28607	6088	-	22520	22928	409	28193	28607	415
AA-LTR-1856	AA1_scf003777-00145880	145835	102333	115727	13395	-	102333	103663	1331	114391	115727	1337	Ty3/Gypsy
AA-LTR-1857	AA1_scf005365-00097635	92439	16425	26753	10329	-	16425	17825	1401	25361	26753	1393	Ty3/Gypsy
AA-LTR-1858	AA1_scf005365-00097635	92439	29433	41220	11788	+	29433	30312	880	40341	41220	880	Ty3/Gypsy
AA-LTR-1859	AA1_scf005365-00097635	92439	68355	73452	5098	+	68355	68813	459	72994	73452	459	Ty1/Copia
AA-LTR-1860	AA1_scf006142-00077167	72772	28490	30906	2417	+	28490	28936	447	30460	30906	447	Ty1/Copia
AA-LTR-1861	AA1_scf008115-00046578	45702	2322	19724	17403	+	2322	2561	240	19485	19724	240	Ty3/Gypsy
AA-LTR-1862	AA1_scf000397-00416163	400178	301312	311347	10036	-	301312	303116	1805	309503	311347	1845	Ty3/Gypsy
AA-LTR-1863	AA1_scf000397-00416163	400178	349527	365304	15778	-	349527	349887	361	364943	365304	362
AA-LTR-1864	AA1_scf000397-00416163	400178	386253	396594	10342	+	386253	389019	2767	393831	396594	2764	Ty3/Gypsy
AA-LTR-1865	AA1_scf000894-00322426	327258	208307	228738	20432	-	208307	209285	979	227725	228738	1014	Ty3/Gypsy
AA-LTR-1866	AA1_scf004043-00137542	131493	65170	74471	9302	+	65170	65950	781	73691	74471	781
AA-LTR-1867	AA1_scf001995-00225976	218066	77859	86815	8957	-	77859	78337	479	86337	86815	479	Ty3/Gypsy
AA-LTR-1868	AA1_scf008926-00038874	36950	1482	20801	19320	-	1482	4571	3090	17744	20801	3058
AA-LTR-1869	AA1_scf002344-00207299	203150	128918	137408	8491	+	128918	130296	1379	136011	137408	1398
AA-LTR-1870	AA1_scf002093-00219383	211753	43507	51746	8240	+	43507	43849	343	51405	51746	342	Ty1/Copia
AA-LTR-1871	AA1_scf002093-00219383	211753	191405	211753	20349	-	191405	194438	3034	208720	211753	3034	Ty3/Gypsy
AA-LTR-1872	AA1_scf002492-00199795	190874	8371	19375	11005	+	8371	9226	856	18520	19375	856
AA-LTR-1873	AA1_scf004494-00123032	119351	70029	75611	5583	-	70029	70254	226	75386	75611	226	Ty1/Copia
AA-LTR-1874	AA1_scf002693-00189030	185558	64701	76165	11465	+	64701	67615	2915	73208	76165	2958	Ty3/Gypsy
AA-LTR-1875	AA1_scf001030-00303286	295937	58833	67876	9044	-	58833	60383	1551	66381	67876	1496	Ty3/Gypsy
AA-LTR-1876	AA1_scf001030-00303286	295937	104367	114709	10343	+	104367	107135	2769	111941	114709	2769	Ty3/Gypsy
AA-LTR-1877	AA1_scf001030-00303286	295937	193640	198448	4809	-	193640	193989	350	198093	198448	356	Ty1/Copia
AA-LTR-1878	AA1_scf001907-00231609	226533	1310	18759	17450	-	1310	2394	1085	17685	18759	1075
AA-LTR-1879	AA1_scf001907-00231609	226533	24517	37492	12976	-	24517	24735	219	37276	37492	217	Ty3/Gypsy
AA-LTR-1880	AA1_scf001907-00231609	226533	179222	185978	6757	+	179222	179462	241	185738	185978	241
AA-LTR-1881	AA1_scf001907-00231609	226533	186278	200846	14569	-	186278	187792	1515	199331	200846	1516
AA-LTR-1882	AA1_scf001138-00292976	287141	178486	181976	3491	+	178486	178544	59	181918	181976	59
AA-LTR-1883	AA1_scf000630-00363783	355125	22651	28800	6150	+	22651	22827	177	28624	28800	177
AA-LTR-1884	AA1_scf000630-00363783	355125	86345	94889	8545	+	86345	86657	313	94577	94889	313	Ty3/Gypsy
AA-LTR-1885	AA1_scf000630-00363783	355125	187871	193049	5179	-	187871	188427	557	192491	193049	559	Ty1/Copia
AA-LTR-1886	AA1_scf004767-00114926	112362	40877	50478	9602	+	40877	41947	1071	49409	50478	1070
AA-LTR-1887	AA1_scf003958-00140092	131505	43935	51327	7393	-	43935	44009	75	51252	51327	76	Ty3/Gypsy
AA-LTR-1888	AA1_scf003182-00169237	164303	21256	28640	7385	+	21256	22475	1220	27433	28640	1208	Ty3/Gypsy
AA-LTR-1889	AA1_scf000798-00338111	324016	16897	26831	9935	-	16897	18043	1147	25668	26831	1164
AA-LTR-1890	AA1_scf000798-00338111	324016	202503	224056	21554	+	202503	203763	1261	222808	224056	1249
AA-LTR-1891	AA1_scf000798-00338111	324016	299020	314710	15691	+	299020	300880	1861	312867	314710	1844	Ty3/Gypsy
AA-LTR-1892	AA1_scf000080-00605293	581560	42845	45308	2464	+	42845	42977	133	45176	45308	133
AA-LTR-1893	AA1_scf000080-00605293	581560	234882	248076	13195	+	234882	236187	1306	246774	248076	1303
AA-LTR-1894	AA1_scf005322-00098783	95485	729	9708	8980	+	729	1027	299	9424	9708	285	Ty3/Gypsy
AA-LTR-1895	AA1_scf001114-00295284	284558	142919	145819	2901	-	142919	143095	177	145643	145819	177
AA-LTR-1896	AA1_scf001306-00277387	276115	26835	30226	3392	+	26835	27080	246	29981	30226	246
AA-LTR-1897	AA1_scf000851-00328018	321116	108324	123085	14762	-	108324	109668	1345	121703	123085	1383
AA-LTR-1898	AA1_scf002372-00206086	202136	42698	49044	6347	+	42698	42827	130	48912	49044	133
AA-LTR-1899	AA1_scf002372-00206086	202136	135647	140443	4797	-	135647	136652	1006	139440	140443	1004
AA-LTR-1900	AA1_scf002079-00220148	214785	15510	25687	10178	+	15510	16866	1357	24335	25687	1353	Ty3/Gypsy
AA-LTR-1901	AA1_scf002079-00220148	214785	129395	135133	5739	+	129395	129852	458	134676	135133	458	Ty1/Copia
AA-LTR-1902	AA1_scf000909-00319268	312305	67305	76224	8920	+	67305	68154	850	75375	76224	850	Ty3/Gypsy
AA-LTR-1903	AA1_scf000909-00319268	312305	77097	82660	5564	-	77097	77366	270	82402	82660	259	Ty1/Copia
AA-LTR-1904	AA1_scf000909-00319268	312305	273196	275644	2449	+	273196	273625	430	275218	275644	427	Ty1/Copia
AA-LTR-1905	AA1_scf001185-00288335	281886	133983	146106	12124	+	133983	135337	1355	144751	146106	1356	Ty3/Gypsy
AA-LTR-1906	AA1_scf001185-00288335	281886	192985	203771	10787	-	192985	195903	2919	200855	203771	2917
AA-LTR-1907	AA1_scf001185-00288335	281886	235618	246748	11131	-	235618	238762	3145	243575	246748	3174
AA-LTR-1908	AA1_scf000802-00337765	327402	85756	88137	2382	-	85756	86184	429	87709	88137	429	Ty1/Copia
AA-LTR-1909	AA1_scf003292-00165488	156438	775	4914	4140	-	775	1043	269	4688	4914	227
AA-LTR-1910	AA1_scf004921-00109846	107806	38451	41538	3088	+	38451	39442	992	40529	41538	1010
AA-LTR-1911	AA1_scf004921-00109846	107806	95726	103814	8089	-	95726	95913	188	103627	103814	188	Ty3/Gypsy
AA-LTR-1912	AA1_scf000166-00519261	503085	194754	200348	5595	-	194754	194955	202	200147	200348	202	Ty1/Copia
AA-LTR-1913	AA1_scf000166-00519261	503085	259052	266995	7944	-	259052	262312	3261	263745	266995	3251
AA-LTR-1914	AA1_scf002087-00219718	212060	97614	102430	4817	+	97614	97814	201	102230	102430	201	Ty1/Copia
AA-LTR-1915	AA1_scf000099-00579826	563246	140594	148182	7589	-	140594	140770	177	148006	148182	177
AA-LTR-1916	AA1_scf000099-00579826	563246	203163	209509	6347	+	203163	203321	159	209351	209509	159
AA-LTR-1917	AA1_scf000099-00579826	563246	360069	372339	12271	+	360069	360889	821	371508	372339	832
AA-LTR-1918	AA1_scf000099-00579826	563246	530118	545078	14961	+	530118	532030	1913	543193	545078	1886	Ty3/Gypsy
AA-LTR-1919	AA1_scf000865-00326130	324475	9865	18075	8211	-	9865	12538	2674	15349	18075	2727
AA-LTR-1920	AA1_scf000865-00326130	324475	302756	311731	8976	+	302756	303841	1086	310647	311731	1085	Ty3/Gypsy
AA-LTR-1921	AA1_scf001383-00271081	264146	251209	259317	8109	-	251209	252828	1620	257621	259317	1697	Ty3/Gypsy
AA-LTR-1922	AA1_scf001018-00304659	292949	100193	111419	11227	+	100193	103405	3213	108207	111419	3213	Ty3/Gypsy
AA-LTR-1923	AA1_scf001390-00270330	254889	139621	156030	16410	-	139621	139829	209	155822	156030	209
AA-LTR-1924	AA1_scf004433-00125054	119192	6709	9078	2370	+	6709	7127	419	8652	9078	427	Ty1/Copia
AA-LTR-1925	AA1_scf004433-00125054	119192	36106	41243	5138	+	36106	36310	205	41042	41243	202	Ty1/Copia
AA-LTR-1926	AA1_scf004433-00125054	119192	46491	51984	5494	-	46491	47128	638	51350	51984	635	Ty1/Copia
AA-LTR-1927	AA1_scf001132-00293270	284201	102928	108025	5098	+	102928	103386	459	107567	108025	459	Ty1/Copia
AA-LTR-1928	AA1_scf001009-00305902	290075	57573	59131	1559	+	57573	57722	150	59026	59131	106
AA-LTR-1929	AA1_scf000849-00328242	309096	85492	102673	17182	+	85492	85793	302	102340	102673	334
AA-LTR-1930	AA1_scf000849-00328242	309096	258490	275083	16594	-	258490	258672	183	274850	275083	234	Ty3/Gypsy
AA-LTR-1931	AA1_scf000552-00380779	374746	267519	277725	10207	+	267519	268703	1185	276540	277725	1186
AA-LTR-1932	AA1_scf002401-00204696	197719	74789	78222	3434	+	74789	75483	695	77528	78222	695
AA-LTR-1933	AA1_scf003392-00161208	159355	32326	38560	6235	+	32326	32673	348	38221	38560	340	Ty1/Copia
AA-LTR-1934	AA1_scf003392-00161208	159355	61040	72214	11175	+	61040	64244	3205	69055	72214	3160	Ty3/Gypsy
AA-LTR-1935	AA1_scf003392-00161208	159355	149120	159337	10218	-	149120	150087	968	158372	159337	966
AA-LTR-1936	AA1_scf008448-00042970	39124	33070	36223	3154	+	33070	33224	155	36069	36223	155
AA-LTR-1937	AA1_scf000739-00346836	340463	171762	191523	19762	-	171762	171906	145	191379	191523	145
AA-LTR-1938	AA1_scf000205-00488611	474737	169011	171427	2417	-	169011	169457	447	170981	171427	447	Ty1/Copia
AA-LTR-1939	AA1_scf000205-00488611	474737	323877	328706	4830	+	323877	324833	957	327750	328706	957
AA-LTR-1940	AA1_scf000205-00488611	474737	367664	377694	10031	-	367664	368686	1023	376671	377694	1024	Ty3/Gypsy
AA-LTR-1941	AA1_scf000205-00488611	474737	455043	465186	10144	+	455043	456400	1358	463823	465186	1364
AA-LTR-1942	AA1_scf001965-00227635	222059	83318	88231	4914	-	83318	83569	252	87980	88231	252	Ty1/Copia
AA-LTR-1943	AA1_scf000369-00422151	413855	71358	76069	4712	-	71358	71519	162	75908	76069	162	Ty1/Copia
AA-LTR-1944	AA1_scf006260-00074462	75016	10809	12077	1269	-	10809	10917	109	11968	12077	110
AA-LTR-1945	AA1_scf000260-00459632	443484	221689	223164	1476	-	221689	221847	159	223006	223164	159
AA-LTR-1946	AA1_scf000229-00475010	465380	152882	158555	5674	-	152882	153260	379	158178	158555	378	Ty1/Copia
AA-LTR-1947	AA1_scf000229-00475010	465380	198621	208201	9581	+	198621	200136	1516	206690	208201	1512	Ty3/Gypsy
AA-LTR-1948	AA1_scf000229-00475010	465380	414922	420656	5735	-	414922	415263	342	420315	420656	342
AA-LTR-1949	AA1_scf002287-00209837	210521	194221	208677	14457	+	194221	194366	146	208532	208677	146
AA-LTR-1950	AA1_scf000103-00575195	576071	67627	75651	8025	-	67627	68136	510	75162	75651	490
AA-LTR-1951	AA1_scf000624-00365238	353761	105660	115872	10213	-	105660	107119	1460	114415	115872	1458
AA-LTR-1952	AA1_scf000495-00391293	377810	177333	184702	7370	-	177333	177509	177	184526	184702	177
AA-LTR-1953	AA1_scf002718-00188062	182558	81350	102042	20693	-	81350	81800	451	101592	102042	451	Ty3/Gypsy
AA-LTR-1954	AA1_scf002718-00188062	182558	113694	123419	9726	+	113694	113797	104	123319	123419	101	Ty3/Gypsy
AA-LTR-1955	AA1_scf007535-00053416	52565	17882	23627	5746	+	17882	18513	632	22994	23627	634	Ty1/Copia
AA-LTR-1956	AA1_scf002789-00184405	183197	105821	107530	1710	-	105821	106157	337	107197	107530	334
AA-LTR-1957	AA1_scf002789-00184405	183197	136503	141308	4806	+	136503	136855	353	140957	141308	352	Ty1/Copia
AA-LTR-1958	AA1_scf004903-00110242	108982	51724	63529	11806	-	51724	54681	2958	60596	63529	2934	Ty3/Gypsy
AA-LTR-1959	AA1_scf004903-00110242	108982	69450	81873	12424	+	69450	69946	497	81378	81873	496	Ty1/Copia
AA-LTR-1960	AA1_scf003843-00143772	140869	11392	23601	12210	+	11392	14793	3402	20240	23601	3362
AA-LTR-1961	AA1_scf005883-00083400	79652	24299	29276	4978	+	24299	24772	474	28803	29276	474	Ty1/Copia
AA-LTR-1962	AA1_scf005883-00083400	79652	58489	74165	15677	-	58489	59493	1005	73185	74165	981	Ty3/Gypsy
AA-LTR-1963	AA1_scf008528-00042124	40328	1539	6879	5341	-	1539	2098	560	6320	6879	560	Ty1/Copia
AA-LTR-1964	AA1_scf001941-00229661	225315	200130	205112	4983	-	200130	200357	228	204884	205112	229	Ty1/Copia
AA-LTR-1965	AA1_scf001638-00248572	242208	202280	204659	2380	+	202280	202707	428	204232	204659	428
AA-LTR-1966	AA1_scf001638-00248572	242208	209469	225656	16188	-	209469	209895	427	225211	225656	446
AA-LTR-1967	AA1_scf002234-00212655	209432	167018	171877	4860	+	167018	167185	168	171711	171877	167	Ty1/Copia
AA-LTR-1968	AA1_scf002943-00178295	172468	38207	56644	18438	+	38207	39537	1331	55324	56644	1321	Ty3/Gypsy
AA-LTR-1969	AA1_scf001027-00303598	303692	189874	191899	2026	-	189874	189962	89	191811	191899	89	Ty3/Gypsy
AA-LTR-1970	AA1_scf002599-00193270	188232	135788	146033	10246	+	135788	136623	836	145191	146033	843
AA-LTR-1971	AA1_scf001126-00293889	281580	129849	140333	10485	+	129849	130920	1072	139273	140333	1061
AA-LTR-1972	AA1_scf005186-00102826	103994	63745	75773	12029	-	63745	65063	1319	74449	75773	1325	Ty3/Gypsy
AA-LTR-1973	AA1_scf001710-00243052	233998	101538	115242	13705	+	101538	103030	1493	113805	115242	1438
AA-LTR-1974	AA1_scf001710-00243052	233998	131155	136121	4967	+	131155	131478	324	135783	136121	339	Ty1/Copia
AA-LTR-1975	AA1_scf001710-00243052	233998	145155	154338	9184	-	145155	145389	235	154104	154338	235
AA-LTR-1976	AA1_scf004103-00135973	130918	2172	6428	4257	-	2172	2996	825	5604	6428	825
AA-LTR-1977	AA1_scf006613-00067580	66744	56567	66718	10152	-	56567	56979	413	66318	66718	401
AA-LTR-1978	AA1_scf000401-00415455	400459	74199	85781	11583	-	74199	74694	496	85288	85781	494
AA-LTR-1979	AA1_scf002646-00190735	188158	123759	132632	8874	+	123759	124299	541	132093	132632	540
AA-LTR-1980	AA1_scf002261-00210843	197733	26448	34379	7932	+	26448	26581	134	34244	34379	136
AA-LTR-1981	AA1_scf002261-00210843	197733	81966	83405	1440	+	81966	82123	158	83248	83405	158
AA-LTR-1982	AA1_scf001732-00241300	231067	177791	183721	5931	+	177791	178126	336	183386	183721	336	Ty1/Copia
AA-LTR-1983	AA1_scf007682-00051571	51577	23823	25976	2154	-	23823	24011	189	25786	25976	191
AA-LTR-1984	AA1_scf002137-00217214	208594	27038	39285	12248	-	27038	27769	732	38594	39285	692	Ty3/Gypsy
AA-LTR-1985	AA1_scf002137-00217214	208594	42731	49556	6826	+	42731	43603	873	48730	49556	827
AA-LTR-1986	AA1_scf006696-00066201	60230	48332	57675	9344	+	48332	49630	1299	56427	57675	1249	Ty3/Gypsy
AA-LTR-1987	AA1_scf000989-00308197	300413	149144	159967	10824	+	149144	150463	1320	158647	159967	1321
AA-LTR-1988	AA1_scf005480-00094486	90829	7685	18270	10586	-	7685	7867	183	18088	18270	183	Ty3/Gypsy
AA-LTR-1989	AA1_scf005480-00094486	90829	57480	62777	5298	-	57480	57714	235	62540	62777	238
AA-LTR-1990	AA1_scf005237-00101428	99603	31697	52692	20996	-	31697	33397	1701	50991	52692	1702
AA-LTR-1991	AA1_scf001359-00273097	257089	183737	195914	12178	+	183737	185169	1433	194486	195914	1429	Ty3/Gypsy
AA-LTR-1992	AA1_scf002098-00219067	213388	64174	82844	18671	+	64174	65681	1508	81331	82844	1514
AA-LTR-1993	AA1_scf002098-00219067	213388	128241	139575	11335	-	128241	131128	2888	136736	139575	2840
AA-LTR-1994	AA1_scf002098-00219067	213388	189517	193609	4093	+	189517	190152	636	192974	193609	636
AA-LTR-1995	AA1_scf005260-00100514	101015	58049	61657	3609	-	58049	59044	996	60661	61657	997
AA-LTR-1996	AA1_scf001653-00247071	241426	134943	145237	10295	-	134943	138070	3128	142080	145237	3158	Ty3/Gypsy
AA-LTR-1997	AA1_scf001282-00279202	274003	96606	107199	10594	+	96606	99436	2831	104409	107199	2791
[truncated: 4,017 more rows]

## Sheet: Supplementary Table7
Supplementary Table 7. LTR retrons in the Dt subgenome of G. barbadense
Scaffold No.	Scaffold Name	Length (bp)	LTR-retron				5'-LTR			3'-LTR
			Start	End	Length (bp)	Strand	Start	End	Length (bp)	Start	End	Length (bp)	Group
DD-LTR-0001	DD1_scf001059-00247578	238609	8332	12072	3741	-	8332	8760	429	11644	12072	429	Ty1/Copia
DD-LTR-0002	DD1_scf002868-00089954	88784	37545	55223	17679	-	37545	38138	594	54625	55223	599
DD-LTR-0003	DD1_scf002106-00144247	137123	2713	7513	4801	+	2713	2906	194	7320	7513	194	Ty1/Copia
DD-LTR-0004	DD1_scf002106-00144247	137123	57562	61527	3966	-	57562	57864	303	61223	61527	305	Ty1/Copia
DD-LTR-0005	DD1_scf000823-00285497	283133	28803	33983	5181	-	28803	28972	170	33814	33983	170	Ty1/Copia
DD-LTR-0006	DD1_scf000823-00285497	283133	40170	45391	5222	-	40170	40461	292	45100	45391	292
DD-LTR-0007	DD1_scf001966-00155534	152088	41968	51730	9763	-	41968	43411	1444	50285	51730	1446
DD-LTR-0008	DD1_scf001131-00238695	233811	57407	63325	5919	-	57407	57996	590	62738	63325	588
DD-LTR-0009	DD1_scf001131-00238695	233811	185656	196722	11067	-	185656	185744	89	196634	196722	89	Ty3/Gypsy
DD-LTR-0010	DD1_scf001131-00238695	233811	197753	203674	5922	-	197753	198309	557	203119	203674	556	Ty3/Gypsy
DD-LTR-0011	DD1_scf000058-00705836	694693	481913	490089	8177	-	481913	482495	583	489509	490089	581
DD-LTR-0012	DD1_scf000058-00705836	694693	514680	526349	11670	+	514680	516888	2209	524118	526349	2232	Ty3/Gypsy
DD-LTR-0013	DD1_scf000058-00705836	694693	611931	614185	2255	-	611931	612238	308	613878	614185	308
DD-LTR-0014	DD1_scf000858-00278530	272720	27172	32829	5658	+	27172	27410	239	32595	32829	235	Ty1/Copia
DD-LTR-0015	DD1_scf002894-00087902	87462	75429	79853	4425	+	75429	75714	286	79567	79853	287
DD-LTR-0016	DD1_scf002879-00088903	85684	38889	42008	3120	-	38889	39499	611	41398	42008	611	Ty3/Gypsy
DD-LTR-0017	DD1_scf000689-00309539	305435	52372	59803	7432	+	52372	53132	761	59033	59803	771
DD-LTR-0018	DD1_scf000689-00309539	305435	193126	200834	7709	+	193126	194327	1202	199632	200834	1203	Ty3/Gypsy
DD-LTR-0019	DD1_scf000769-00293966	291067	182360	189664	7305	-	182360	183925	1566	188098	189664	1567
DD-LTR-0020	DD1_scf001380-00211208	202520	6003	7513	1511	+	6003	6222	220	7294	7513	220
DD-LTR-0021	DD1_scf001380-00211208	202520	61200	64221	3022	+	61200	61662	463	63758	64221	464
DD-LTR-0022	DD1_scf004118-00038366	38428	13850	18566	4717	+	13850	14007	158	18409	18566	158
DD-LTR-0023	DD1_scf000726-00302702	305582	135510	149444	13935	-	135510	136221	712	148736	149444	709	Ty3/Gypsy
DD-LTR-0024	DD1_scf002085-00145847	145651	68979	88852	19874	+	68979	71491	2513	86353	88852	2500
DD-LTR-0025	DD1_scf000728-00302194	299397	235954	244191	8238	+	235954	237452	1499	242694	244191	1498	Ty1/Copia
DD-LTR-0026	DD1_scf000698-00307627	294798	216049	220619	4571	+	216049	217654	1606	219009	220619	1611
DD-LTR-0027	DD1_scf000330-00415750	412053	63806	67005	3200	-	63806	64450	645	66362	67005	644	Ty3/Gypsy
DD-LTR-0028	DD1_scf000330-00415750	412053	292706	300234	7529	-	292706	292852	147	300088	300234	147	Ty1/Copia
DD-LTR-0029	DD1_scf000330-00415750	412053	327671	332246	4576	+	327671	327914	244	332000	332246	247	Ty1/Copia
DD-LTR-0030	DD1_scf000330-00415750	412053	369051	374794	5744	-	369051	369682	632	374163	374794	632	Ty1/Copia
DD-LTR-0031	DD1_scf000146-00542797	526582	79469	84457	4989	+	79469	79635	167	84290	84457	168	Ty1/Copia
DD-LTR-0032	DD1_scf000146-00542797	526582	313350	323515	10166	+	313350	315438	2089	321431	323515	2085
DD-LTR-0033	DD1_scf000202-00498215	491679	160874	170550	9677	+	160874	161420	547	170015	170550	536	Ty3/Gypsy
DD-LTR-0034	DD1_scf000202-00498215	491679	415353	420333	4981	+	415353	415559	207	420127	420333	207	Ty1/Copia
DD-LTR-0035	DD1_scf003345-00061854	60560	12532	25366	12835	-	12532	13146	615	24773	25366	594
DD-LTR-0036	DD1_scf003345-00061854	60560	34911	49142	14232	+	34911	36721	1811	47314	49142	1829
DD-LTR-0037	DD1_scf000821-00285851	279749	258014	266231	8218	-	258014	258595	582	265649	266231	583	Ty3/Gypsy
DD-LTR-0038	DD1_scf001006-00257315	253305	92482	98953	6472	+	92482	93034	553	98401	98953	553
DD-LTR-0039	DD1_scf001006-00257315	253305	158381	160955	2575	-	158381	158939	559	160396	160955	560
DD-LTR-0040	DD1_scf000013-00983531	962566	518226	530110	11885	+	518226	520739	2514	527590	530110	2521	Ty3/Gypsy
DD-LTR-0041	DD1_scf000013-00983531	962566	793103	796691	3589	+	793103	793589	487	796205	796691	487	Ty1/Copia
DD-LTR-0042	DD1_scf000013-00983531	962566	886359	889580	3222	-	886359	886664	306	889277	889580	304	Ty1/Copia
DD-LTR-0043	DD1_scf000255-00459541	457819	26932	37397	10466	-	26932	27217	286	37118	37397	280
DD-LTR-0044	DD1_scf000255-00459541	457819	287482	297640	10159	+	287482	290160	2679	294963	297640	2678	Ty3/Gypsy
DD-LTR-0045	DD1_scf001949-00156680	155646	69874	74788	4915	+	69874	70210	337	74450	74788	339	Ty1/Copia
DD-LTR-0046	DD1_scf001949-00156680	155646	109424	119474	10051	-	109424	111334	1911	117544	119474	1931
DD-LTR-0047	DD1_scf000228-00476891	471635	15540	23603	8064	-	15540	16919	1380	22225	23603	1379	Ty3/Gypsy
DD-LTR-0048	DD1_scf003751-00048057	47277	13100	19446	6347	+	13100	13198	99	19342	19446	105
DD-LTR-0049	DD1_scf001033-00252525	249043	76157	79298	3142	+	76157	76781	625	78674	79298	625
DD-LTR-0050	DD1_scf001033-00252525	249043	101284	104644	3361	+	101284	101910	627	104018	104644	627
DD-LTR-0051	DD1_scf002113-00142733	144224	7307	16198	8892	-	7307	8132	826	15366	16198	833
DD-LTR-0052	DD1_scf002113-00142733	144224	102620	113014	10395	+	102620	104259	1640	111376	113014	1639	Ty3/Gypsy
DD-LTR-0053	DD1_scf002497-00114443	109958	90904	95496	4593	-	90904	91025	122	95379	95496	118
DD-LTR-0054	DD1_scf000516-00349458	351198	64120	76520	12401	+	64120	66730	2611	73934	76520	2587	Ty3/Gypsy
DD-LTR-0055	DD1_scf000516-00349458	351198	317428	324871	7444	+	317428	318132	705	324153	324871	719	Ty3/Gypsy
DD-LTR-0056	DD1_scf000368-00401728	401650	10	12734	12725	-	10	203	194	12542	12734	193
DD-LTR-0057	DD1_scf000368-00401728	401650	39488	49489	10002	+	39488	41032	1545	47932	49489	1558	Ty3/Gypsy
DD-LTR-0058	DD1_scf000368-00401728	401650	63094	65566	2473	+	63094	63660	567	65007	65566	560
DD-LTR-0059	DD1_scf000368-00401728	401650	69791	76698	6908	+	69791	69929	139	76560	76698	139	Ty3/Gypsy
DD-LTR-0060	DD1_scf000368-00401728	401650	107633	115932	8300	+	107633	109050	1418	114567	115932	1366	Ty3/Gypsy
DD-LTR-0061	DD1_scf000368-00401728	401650	314479	320951	6473	+	314479	315966	1488	319465	320951	1487	Ty3/Gypsy
DD-LTR-0062	DD1_scf000368-00401728	401650	338452	350516	12065	+	338452	338530	79	350438	350516	79	Ty3/Gypsy
DD-LTR-0063	DD1_scf000368-00401728	401650	367773	374161	6389	+	367773	369047	1275	372906	374161	1256
DD-LTR-0064	DD1_scf000069-00674203	663904	377014	390687	13674	-	377014	378030	1017	389670	390687	1018	Ty3/Gypsy
DD-LTR-0065	DD1_scf000069-00674203	663904	638460	643448	4989	-	638460	638647	188	643261	643448	188	Ty1/Copia
DD-LTR-0066	DD1_scf003039-00078702	82114	2186	7027	4842	+	2186	2324	139	6863	7027	165	Ty1/Copia
DD-LTR-0067	DD1_scf003039-00078702	82114	17319	25151	7833	+	17319	17555	237	24915	25151	237	Ty3/Gypsy
DD-LTR-0068	DD1_scf002799-00094997	93858	80485	85434	4950	-	80485	80714	230	85205	85434	230	Ty1/Copia
DD-LTR-0069	DD1_scf001532-00193971	190873	120947	122312	1366	+	120947	121083	137	122176	122312	137
DD-LTR-0070	DD1_scf000692-00309116	298443	56435	73716	17282	+	56435	56971	537	73180	73716	537
DD-LTR-0071	DD1_scf002025-00150360	149726	82834	95983	13150	+	82834	82894	61	95923	95983	61
DD-LTR-0072	DD1_scf002025-00150360	149726	107067	111926	4860	-	107067	107439	373	111557	111926	370	Ty1/Copia
DD-LTR-0073	DD1_scf002823-00093322	89200	22178	41243	19066	+	22178	22866	689	40557	41243	687
DD-LTR-0074	DD1_scf003980-00041927	40873	5795	24626	18832	-	5795	6876	1082	23557	24626	1070	Ty3/Gypsy
DD-LTR-0075	DD1_scf000743-00299819	295250	84155	101936	17782	+	84155	84200	46	101891	101936	46
DD-LTR-0076	DD1_scf000877-00275737	276244	53878	60797	6920	-	53878	55170	1293	59472	60797	1326
DD-LTR-0077	DD1_scf001388-00210054	203655	77750	83461	5712	-	77750	78184	435	83024	83461	438	Ty3/Gypsy
DD-LTR-0078	DD1_scf000268-00448701	443393	79484	84651	5168	+	79484	79684	201	84451	84651	201	Ty1/Copia
DD-LTR-0079	DD1_scf000268-00448701	443393	349637	357745	8109	-	349637	349793	157	357588	357745	158
DD-LTR-0080	DD1_scf002681-00103227	98093	16840	20619	3780	+	16840	17317	478	20175	20619	445	Ty1/Copia
DD-LTR-0081	DD1_scf000548-00341622	338630	212211	219065	6855	-	212211	212771	561	218483	219065	583	Ty3/Gypsy
DD-LTR-0082	DD1_scf000442-00373722	360203	59792	65094	5303	+	59792	60129	338	64755	65094	340
DD-LTR-0083	DD1_scf000442-00373722	360203	269282	281249	11968	+	269282	271583	2302	278927	281249	2323
DD-LTR-0084	DD1_scf000442-00373722	360203	334827	341932	7106	-	334827	336160	1334	340599	341932	1334	Ty3/Gypsy
DD-LTR-0085	DD1_scf000344-00410973	405302	340271	348454	8184	+	340271	340499	229	348235	348454	220	Ty1/Copia
DD-LTR-0086	DD1_scf000344-00410973	405302	370232	373789	3558	+	370232	370856	625	373166	373789	624	Ty1/Copia
DD-LTR-0087	DD1_scf000935-00267383	261374	168433	172827	4395	+	168433	168699	267	172569	172827	259	Ty1/Copia
DD-LTR-0088	DD1_scf000935-00267383	261374	221776	226422	4647	-	221776	221931	156	226267	226422	156	Ty1/Copia
DD-LTR-0089	DD1_scf002764-00097491	94455	40612	42986	2375	-	40612	41035	424	42561	42986	426	Ty1/Copia
DD-LTR-0090	DD1_scf002433-00119051	118257	6843	22151	15309	+	6843	6969	127	22026	22151	126
DD-LTR-0091	DD1_scf001249-00225271	224657	140276	150597	10322	+	140276	141917	1642	148955	150597	1643	Ty3/Gypsy
DD-LTR-0092	DD1_scf003529-00054928	54143	19663	22405	2743	-	19663	20089	427	21987	22405	419	Ty1/Copia
DD-LTR-0093	DD1_scf002416-00120258	120448	21944	25645	3702	-	21944	22403	460	25186	25645	460	Ty1/Copia
DD-LTR-0094	DD1_scf000526-00345488	341521	173588	178395	4808	+	173588	174550	963	177430	178395	966
DD-LTR-0095	DD1_scf000526-00345488	341521	181109	191686	10578	-	181109	183974	2866	188820	191686	2867
DD-LTR-0096	DD1_scf002760-00097686	94047	44606	49437	4832	+	44606	45098	493	48945	49437	493	Ty1/Copia
DD-LTR-0097	DD1_scf002760-00097686	94047	74336	77711	3376	+	74336	74861	526	77186	77711	526	Ty1/Copia
DD-LTR-0098	DD1_scf000006-01099542	1054164	44662	52405	7744	+	44662	44858	197	52207	52405	199	Ty1/Copia
DD-LTR-0099	DD1_scf000006-01099542	1054164	128740	134466	5727	+	128740	129075	336	134115	134466	352	Ty1/Copia
DD-LTR-0100	DD1_scf000006-01099542	1054164	317528	322156	4629	+	317528	317691	164	321993	322156	164	Ty1/Copia
DD-LTR-0101	DD1_scf000006-01099542	1054164	421954	428235	6282	+	421954	422297	344	427898	428235	338	Ty1/Copia
DD-LTR-0102	DD1_scf000006-01099542	1054164	986121	989269	3149	-	986121	986745	625	988640	989269	630	Ty3/Gypsy
DD-LTR-0103	DD1_scf002931-00085272	83636	70491	72926	2436	+	70491	71177	687	72273	72926	654
DD-LTR-0104	DD1_scf000667-00313788	310020	203325	223248	19924	-	203325	205152	1828	221409	223248	1840
DD-LTR-0105	DD1_scf001748-00173475	171984	15241	23959	8719	+	15241	15846	606	23354	23959	606
DD-LTR-0106	DD1_scf001748-00173475	171984	153634	158656	5023	+	153634	154044	411	158246	158656	411
DD-LTR-0107	DD1_scf000483-00359371	348784	229256	241384	12129	-	229256	229335	80	241305	241384	80
DD-LTR-0108	DD1_scf000375-00399287	396554	49772	63696	13925	+	49772	49850	79	63618	63696	79
DD-LTR-0109	DD1_scf000375-00399287	396554	369973	384658	14686	+	369973	372474	2502	382125	384658	2534
DD-LTR-0110	DD1_scf000905-00271224	264846	90265	102916	12652	+	90265	93040	2776	100149	102916	2768
DD-LTR-0111	DD1_scf000025-00848798	837683	451542	457243	5702	+	451542	452130	589	456653	457243	591	Ty3/Gypsy
DD-LTR-0112	DD1_scf000399-00391170	383569	315603	320681	5079	+	315603	315974	372	320309	320681	373	Ty1/Copia
DD-LTR-0113	DD1_scf001691-00178736	177034	6841	20996	14156	+	6841	7193	353	20643	20996	354
DD-LTR-0114	DD1_scf001694-00178584	175229	36588	38242	1655	+	36588	36730	143	38100	38242	143
DD-LTR-0115	DD1_scf000011-01029005	998988	45212	50965	5754	+	45212	45446	235	50731	50965	235
DD-LTR-0116	DD1_scf000011-01029005	998988	467670	484074	16405	+	467670	470012	2343	481738	484074	2337
DD-LTR-0117	DD1_scf001186-00234137	243941	223829	231831	8003	-	223829	224722	894	230941	231831	891	Ty3/Gypsy
DD-LTR-0118	DD1_scf000984-00260519	252095	177015	179346	2332	+	177015	177166	152	179196	179346	151
DD-LTR-0119	DD1_scf000586-00331250	328208	16862	18117	1256	+	16862	16903	42	18077	18117	41
DD-LTR-0120	DD1_scf003907-00043573	42811	29170	33963	4794	-	29170	29502	333	33615	33963	349	Ty1/Copia
DD-LTR-0121	DD1_scf002635-00105743	105591	36209	53610	17402	-	36209	36836	628	52983	53610	628	Ty3/Gypsy
DD-LTR-0122	DD1_scf001929-00158539	158138	150889	155812	4924	-	150889	151266	378	155435	155812	378	Ty1/Copia
DD-LTR-0123	DD1_scf002553-00110364	109487	9348	14151	4804	-	9348	10339	992	13147	14151	1005
DD-LTR-0124	DD1_scf001290-00220632	216713	28847	49985	21139	-	28847	30182	1336	48654	49985	1332
DD-LTR-0125	DD1_scf000564-00338005	335931	41739	50215	8477	+	41739	43437	1699	48519	50215	1697	Ty3/Gypsy
DD-LTR-0126	DD1_scf000564-00338005	335931	237526	254085	16560	-	237526	239805	2280	251804	254085	2282	Ty3/Gypsy
DD-LTR-0127	DD1_scf004156-00037654	37797	24274	37716	13443	+	24274	24297	24	37693	37716	24	Ty3/Gypsy
DD-LTR-0128	DD1_scf003034-00079047	79806	69564	75060	5497	-	69564	69722	159	74902	75060	159	Ty1/Copia
DD-LTR-0129	DD1_scf001416-00207251	214583	73257	84122	10866	-	73257	73430	174	83952	84122	171
DD-LTR-0130	DD1_scf000060-00703483	690796	48163	56445	8283	+	48163	48310	148	56298	56445	148	Ty3/Gypsy
DD-LTR-0131	DD1_scf000060-00703483	690796	260819	271693	10875	+	260819	262396	1578	270115	271693	1579	Ty3/Gypsy
DD-LTR-0132	DD1_scf000060-00703483	690796	566062	573537	7476	+	566062	566263	202	573323	573537	215	Ty1/Copia
DD-LTR-0133	DD1_scf000406-00388608	382224	171311	183664	12354	+	171311	174028	2718	180979	183664	2686
DD-LTR-0134	DD1_scf000022-00872692	866686	140231	150459	10229	-	140231	142231	2001	148472	150459	1988	Ty3/Gypsy
DD-LTR-0135	DD1_scf000022-00872692	866686	379710	384560	4851	-	379710	380988	1279	383283	384560	1278
DD-LTR-0136	DD1_scf004239-00035920	35363	14725	25084	10360	-	14725	16162	1438	23651	25084	1434
DD-LTR-0137	DD1_scf000086-00631282	626152	405047	409827	4781	-	405047	405218	172	409656	409827	172	Ty1/Copia
DD-LTR-0138	DD1_scf000086-00631282	626152	457961	460758	2798	+	457961	458194	234	460525	460758	234
DD-LTR-0139	DD1_scf000519-00347636	336497	142820	147785	4966	-	142820	143320	501	147293	147785	493	Ty1/Copia
DD-LTR-0140	DD1_scf000519-00347636	336497	251881	270374	18494	+	251881	251976	96	270277	270374	98	Ty3/Gypsy
DD-LTR-0141	DD1_scf000556-00339683	331481	189442	194763	5322	+	189442	189783	342	194418	194763	346
DD-LTR-0142	DD1_scf003879-00044204	44205	27655	34644	6990	+	27655	27746	92	34556	34644	89
DD-LTR-0143	DD1_scf000432-00377128	378667	184969	208053	23085	+	184969	187155	2187	205869	208053	2185	Ty3/Gypsy
DD-LTR-0144	DD1_scf000063-00691095	674034	14412	29671	15260	-	14412	15259	848	28819	29671	853	Ty3/Gypsy
DD-LTR-0145	DD1_scf003944-00042603	41877	3061	8472	5412	+	3061	3423	363	8109	8472	364
DD-LTR-0146	DD1_scf001410-00207739	198028	99267	104219	4953	+	99267	99602	336	103882	104219	338	Ty1/Copia
DD-LTR-0147	DD1_scf000643-00319321	318426	223524	228399	4876	-	223524	224774	1251	227113	228399	1287
DD-LTR-0148	DD1_scf001991-00152364	147259	136151	147246	11096	-	136151	136812	662	146585	147246	662
DD-LTR-0149	DD1_scf000716-00305705	299636	117167	123509	6343	+	117167	118630	1464	122045	123509	1465	Ty3/Gypsy
DD-LTR-0150	DD1_scf002254-00131768	129120	65257	78923	13667	+	65257	66574	1318	77580	78923	1344
DD-LTR-0151	DD1_scf000345-00409698	395642	115805	130392	14588	-	115805	118091	2287	128063	130392	2330
DD-LTR-0152	DD1_scf002828-00093015	92299	57400	65137	7738	-	57400	57470	71	64992	65137	146	Ty3/Gypsy
DD-LTR-0153	DD1_scf002965-00083149	80319	52278	61737	9460	+	52278	52546	269	61469	61737	269
DD-LTR-0154	DD1_scf000499-00354915	352731	255609	268185	12577	+	255609	256701	1093	267099	268185	1087
DD-LTR-0155	DD1_scf001338-00215594	208002	133022	138180	5159	+	133022	133491	470	137712	138180	469	Ty1/Copia
DD-LTR-0156	DD1_scf001338-00215594	208002	138246	154798	16553	-	138246	138908	663	154131	154798	668
DD-LTR-0157	DD1_scf002932-00085199	84673	11322	30740	19419	+	11322	13748	2427	28318	30740	2423	Ty3/Gypsy
DD-LTR-0158	DD1_scf002932-00085199	84673	67965	72764	4800	-	67965	68114	150	72615	72764	150	Ty1/Copia
DD-LTR-0159	DD1_scf003070-00077064	78998	12276	14924	2649	+	12276	12720	445	14480	14924	445	Ty1/Copia
DD-LTR-0160	DD1_scf001941-00157606	154051	76442	84318	7877	+	76442	77032	591	83699	84318	620
DD-LTR-0161	DD1_scf001941-00157606	154051	121965	129269	7305	-	121965	122399	435	128837	129269	433
DD-LTR-0162	DD1_scf003135-00073350	73078	38952	47765	8814	+	38952	39325	374	47392	47765	374
DD-LTR-0163	DD1_scf000562-00338419	331673	270932	274744	3813	+	270932	271565	634	274114	274744	631	Ty3/Gypsy
DD-LTR-0164	DD1_scf000908-00270721	262384	206165	213607	7443	-	206165	207568	1404	212132	213607	1476
DD-LTR-0165	DD1_scf003710-00049275	48336	15923	19373	3451	-	15923	16717	795	18580	19373	794
DD-LTR-0166	DD1_scf001981-00153371	150682	148220	150639	2420	+	148220	148921	702	149939	150639	701
DD-LTR-0167	DD1_scf001615-00185593	179118	11533	18628	7096	+	11533	12001	469	18170	18628	459
DD-LTR-0168	DD1_scf002812-00094139	91242	30540	35407	4868	+	30540	30925	386	35024	35407	384
DD-LTR-0169	DD1_scf003507-00055769	55294	27319	34947	7629	-	27319	27380	62	34886	34947	62
DD-LTR-0170	DD1_scf000977-00261739	259484	102952	117134	14183	-	102952	105806	2855	114305	117134	2830
DD-LTR-0171	DD1_scf002584-00108652	103695	74264	76701	2438	-	74264	74394	131	76571	76701	131
DD-LTR-0172	DD1_scf001517-00195311	190127	88761	102808	14048	+	88761	89167	407	102401	102808	408	Ty3/Gypsy
DD-LTR-0173	DD1_scf000322-00420051	407562	10065	14886	4822	-	10065	11031	967	13921	14886	966
DD-LTR-0174	DD1_scf000322-00420051	407562	194686	208017	13332	+	194686	196529	1844	206189	208017	1829	Ty3/Gypsy
DD-LTR-0175	DD1_scf000545-00342051	337398	82646	85062	2417	+	82646	83092	447	84616	85062	447	Ty1/Copia
DD-LTR-0176	DD1_scf002782-00096097	95133	14748	21238	6491	-	14748	15535	788	20478	21238	761	Ty3/Gypsy
DD-LTR-0177	DD1_scf002782-00096097	95133	60739	65658	4920	+	60739	61184	446	65210	65658	449	Ty1/Copia
DD-LTR-0178	DD1_scf002729-00100648	100263	73468	86289	12822	+	73468	76534	3067	83230	86289	3060
DD-LTR-0179	DD1_scf001886-00161738	159916	61620	67175	5556	-	61620	62111	492	66726	67175	450	Ty1/Copia
DD-LTR-0180	DD1_scf003459-00057310	55684	9362	26360	16999	+	9362	11590	2229	24092	26360	2269
DD-LTR-0181	DD1_scf000688-00309610	306528	205876	220523	14648	+	205876	208398	2523	217995	220523	2529
DD-LTR-0182	DD1_scf000050-00733840	714070	220273	224699	4427	-	220273	220857	585	224115	224699	585
DD-LTR-0183	DD1_scf000176-00511318	496621	56226	60949	4724	+	56226	56394	169	60781	60949	169	Ty1/Copia
DD-LTR-0184	DD1_scf000176-00511318	496621	171542	183855	12314	+	171542	174110	2569	181285	183855	2571
DD-LTR-0185	DD1_scf000176-00511318	496621	214409	222885	8477	+	214409	216455	2047	220831	222885	2055
DD-LTR-0186	DD1_scf000176-00511318	496621	465256	479977	14722	-	465256	465791	536	479441	479977	537
DD-LTR-0187	DD1_scf000180-00508395	503849	106093	110792	4700	-	106093	106254	162	110631	110792	162	Ty1/Copia
DD-LTR-0188	DD1_scf000878-00275539	270817	138786	151234	12449	+	138786	140065	1280	149961	151234	1274
DD-LTR-0189	DD1_scf000940-00266775	255796	62965	67105	4141	+	62965	63190	226	66880	67105	226	Ty1/Copia
DD-LTR-0190	DD1_scf000459-00368761	365504	300711	305826	5116	-	300711	300948	238	305589	305826	238	Ty1/Copia
DD-LTR-0191	DD1_scf002014-00151101	150064	37562	49559	11998	-	37562	40275	2714	46849	49559	2711
DD-LTR-0192	DD1_scf002014-00151101	150064	85854	90710	4857	+	85854	86225	372	90339	90710	372	Ty1/Copia
DD-LTR-0193	DD1_scf000004-01263172	1249770	297143	305939	8797	+	297143	298723	1581	304358	305939	1582	Ty3/Gypsy
DD-LTR-0194	DD1_scf000004-01263172	1249770	532547	540578	8032	-	532547	532744	198	540431	540578	148
DD-LTR-0195	DD1_scf000004-01263172	1249770	580159	585161	5003	-	580159	580309	151	585007	585161	155	Ty1/Copia
DD-LTR-0196	DD1_scf000004-01263172	1249770	644394	653291	8898	+	644394	645841	1448	651847	653291	1445
DD-LTR-0197	DD1_scf000004-01263172	1249770	858564	863359	4796	+	858564	858757	194	863166	863359	194	Ty1/Copia
DD-LTR-0198	DD1_scf001830-00166632	163853	150713	161532	10820	+	150713	153569	2857	158653	161532	2880	Ty3/Gypsy
DD-LTR-0199	DD1_scf001628-00184661	183747	13843	18418	4576	+	13843	14182	340	18078	18418	341	Ty1/Copia
DD-LTR-0200	DD1_scf001362-00212639	211097	91825	109569	17745	+	91825	93338	1514	108058	109569	1512
DD-LTR-0201	DD1_scf001834-00166399	166588	119219	121632	2414	-	119219	119663	445	121186	121632	447	Ty1/Copia
DD-LTR-0202	DD1_scf001405-00208510	201940	12730	24038	11309	-	12730	15775	3046	20988	24038	3051	Ty3/Gypsy
DD-LTR-0203	DD1_scf001405-00208510	201940	35644	42117	6474	+	35644	37715	2072	40046	42117	2072
DD-LTR-0204	DD1_scf002988-00081435	80984	47627	65618	17992	-	47627	47726	100	65519	65618	100	Ty1/Copia
DD-LTR-0205	DD1_scf001329-00216358	209630	18821	24078	5258	+	18821	19306	486	23593	24078	486
DD-LTR-0206	DD1_scf001329-00216358	209630	37336	42223	4888	+	37336	37678	343	41858	42223	366	Ty1/Copia
DD-LTR-0207	DD1_scf001329-00216358	209630	161211	163096	1886	-	161211	161318	108	162989	163096	108	Ty1/Copia
DD-LTR-0208	DD1_scf001329-00216358	209630	187140	205666	18527	-	187140	189416	2277	203389	205666	2278
DD-LTR-0209	DD1_scf002141-00140232	136902	87364	92406	5043	+	87364	87883	520	91887	92406	520	Ty1/Copia
DD-LTR-0210	DD1_scf000290-00436214	428202	226113	230865	4753	+	226113	226406	294	230542	230865	324	Ty1/Copia
DD-LTR-0211	DD1_scf000290-00436214	428202	406534	411731	5198	+	406534	406724	191	411541	411731	191	Ty1/Copia
DD-LTR-0212	DD1_scf000082-00639558	619181	163673	170369	6697	+	163673	164225	553	169836	170369	534	Ty3/Gypsy
DD-LTR-0213	DD1_scf000082-00639558	619181	494718	505528	10811	+	494718	496999	2282	503304	505528	2225	Ty3/Gypsy
DD-LTR-0214	DD1_scf000082-00639558	619181	592825	600032	7208	-	592825	593627	803	599245	600032	788
DD-LTR-0215	DD1_scf003118-00074349	73490	31348	37847	6500	+	31348	31818	471	37414	37847	434	Ty3/Gypsy
DD-LTR-0216	DD1_scf002155-00138998	138697	14701	25661	10961	+	14701	17583	2883	22823	25661	2839	Ty3/Gypsy
DD-LTR-0217	DD1_scf001270-00222829	216348	166952	175061	8110	+	166952	167249	298	174762	175061	300
DD-LTR-0218	DD1_scf002518-00113053	112876	15	13231	13217	+	15	717	703	12510	13231	722
DD-LTR-0219	DD1_scf000365-00403822	402591	328066	343275	15210	-	328066	328323	258	343018	343275	258	Ty3/Gypsy
DD-LTR-0220	DD1_scf002855-00091335	90088	44393	61774	17382	+	44393	46522	2130	59675	61774	2100	Ty3/Gypsy
DD-LTR-0221	DD1_scf001026-00253616	252906	91905	103909	12005	-	91905	94602	2698	101222	103909	2688
DD-LTR-0222	DD1_scf003653-00050778	52328	3261	5994	2734	-	3261	3393	133	5862	5994	133
DD-LTR-0223	DD1_scf003653-00050778	52328	7865	12340	4476	-	7865	8052	188	12153	12340	188	Ty1/Copia
DD-LTR-0224	DD1_scf003653-00050778	52328	41252	45720	4469	+	41252	42073	822	44895	45720	826	Ty3/Gypsy
DD-LTR-0225	DD1_scf002226-00133401	134490	115559	118674	3116	+	115559	116166	608	118067	118674	608
DD-LTR-0226	DD1_scf002877-00089031	87203	62940	65995	3056	+	62940	63125	186	65810	65995	186
DD-LTR-0227	DD1_scf000200-00498488	490990	284542	291394	6853	+	284542	285297	756	290632	291394	763
DD-LTR-0228	DD1_scf000200-00498488	490990	444404	449536	5133	+	444404	445421	1018	448505	449536	1032
DD-LTR-0229	DD1_scf001258-00224541	224425	175623	192999	17377	+	175623	177585	1963	190991	192999	2009	Ty3/Gypsy
DD-LTR-0230	DD1_scf001003-00257427	252310	113000	125364	12365	+	113000	113108	109	125255	125364	110
DD-LTR-0231	DD1_scf000920-00268518	262270	191313	193788	2476	-	191313	191534	222	193567	193788	222
DD-LTR-0232	DD1_scf001001-00257571	246820	36734	41312	4579	-	36734	36967	234	41079	41312	234	Ty1/Copia
DD-LTR-0233	DD1_scf001001-00257571	246820	225923	227495	1573	-	225923	225964	42	227454	227495	42
DD-LTR-0234	DD1_scf000386-00396470	397621	3512	12531	9020	-	3512	4546	1035	11496	12531	1036
DD-LTR-0235	DD1_scf000103-00601068	594159	87310	92018	4709	-	87310	88570	1261	90732	92018	1287
DD-LTR-0236	DD1_scf000103-00601068	594159	149266	155411	6146	-	149266	149766	501	154911	155411	501
DD-LTR-0237	DD1_scf000103-00601068	594159	157108	162088	4981	+	157108	157595	488	161590	162088	499
DD-LTR-0238	DD1_scf000103-00601068	594159	225907	242074	16168	+	225907	226506	600	241484	242074	591
DD-LTR-0239	DD1_scf000103-00601068	594159	324646	334292	9647	+	324646	326482	1837	332460	334292	1833
DD-LTR-0240	DD1_scf000103-00601068	594159	394873	406480	11608	-	394873	396105	1233	405253	406480	1228
DD-LTR-0241	DD1_scf002906-00087362	84739	32023	38778	6756	-	32023	32783	761	38017	38778	762	Ty3/Gypsy
DD-LTR-0242	DD1_scf000280-00442676	429880	113020	124333	11314	+	113020	115436	2417	121917	124333	2417
DD-LTR-0243	DD1_scf000280-00442676	429880	215060	222906	7847	+	215060	216444	1385	221476	222906	1431
DD-LTR-0244	DD1_scf000280-00442676	429880	344464	353620	9157	-	344464	345552	1089	352534	353620	1087	Ty3/Gypsy
DD-LTR-0245	DD1_scf000471-00363286	351513	27117	31977	4861	-	27117	27329	213	31765	31977	213	Ty1/Copia
DD-LTR-0246	DD1_scf000471-00363286	351513	69505	86174	16670	-	69505	71964	2460	83719	86174	2456	Ty3/Gypsy
DD-LTR-0247	DD1_scf000471-00363286	351513	326950	332564	5615	-	326950	327229	280	332285	332564	280	Ty3/Gypsy
DD-LTR-0248	DD1_scf001119-00240451	239312	230628	232244	1617	+	230628	230790	163	232082	232244	163
DD-LTR-0249	DD1_scf000650-00317506	315582	158831	168261	9431	+	158831	161278	2448	165817	168261	2445	Ty3/Gypsy
DD-LTR-0250	DD1_scf000953-00264962	259709	126231	131661	5431	-	126231	126679	449	131213	131661	449	Ty1/Copia
DD-LTR-0251	DD1_scf000953-00264962	259709	167027	176486	9460	-	167027	167354	328	176219	176486	268
DD-LTR-0252	DD1_scf002667-00104067	102975	44275	62995	18721	+	44275	46179	1905	61093	62995	1903
DD-LTR-0253	DD1_scf000590-00330122	321455	129738	148805	19068	+	129738	131133	1396	147397	148805	1409
DD-LTR-0254	DD1_scf000581-00332290	326356	103967	107658	3692	+	103967	104162	196	107463	107658	196	Ty1/Copia
DD-LTR-0255	DD1_scf000581-00332290	326356	205670	217570	11901	-	205670	205703	34	217537	217570	34	Ty3/Gypsy
DD-LTR-0256	DD1_scf000339-00412118	399658	287874	295387	7514	-	287874	288303	430	294963	295387	425	Ty1/Copia
DD-LTR-0257	DD1_scf000794-00289867	287595	751	10862	10112	+	751	2316	1566	9296	10862	1567
DD-LTR-0258	DD1_scf002587-00108541	107536	70952	76273	5322	-	70952	71139	188	76086	76273	188	Ty1/Copia
DD-LTR-0259	DD1_scf001181-00234466	234213	176020	179531	3512	-	176020	176352	333	179199	179531	333
DD-LTR-0260	DD1_scf001181-00234466	234213	230984	233558	2575	+	230984	231195	212	233347	233558	212
DD-LTR-0261	DD1_scf002084-00145896	143702	90286	97309	7024	-	90286	91074	789	96523	97309	787
DD-LTR-0262	DD1_scf004057-00040205	39665	29939	35227	5289	-	29939	31237	1299	33933	35227	1295
DD-LTR-0263	DD1_scf000633-00321507	315902	119033	126996	7964	+	119033	119276	244	126756	126996	241
DD-LTR-0264	DD1_scf000633-00321507	315902	147589	152474	4886	-	147589	148027	439	152035	152474	440	Ty1/Copia
DD-LTR-0265	DD1_scf000633-00321507	315902	270664	275600	4937	+	270664	271116	453	275148	275600	453	Ty1/Copia
DD-LTR-0266	DD1_scf004182-00037197	35412	20177	25114	4938	-	20177	20614	438	24648	25114	467	Ty1/Copia
DD-LTR-0267	DD1_scf000647-00317591	311930	42217	52228	10012	-	42217	42588	372	51857	52228	372	Ty3/Gypsy
DD-LTR-0268	DD1_scf000160-00528330	524732	273872	282179	8308	+	273872	274490	619	281535	282179	645	Ty3/Gypsy
DD-LTR-0269	DD1_scf000196-00500426	496014	200835	202244	1410	+	200835	201005	171	202074	202244	171
DD-LTR-0270	DD1_scf000196-00500426	496014	399477	404759	5283	+	399477	399744	268	404500	404759	260
DD-LTR-0271	DD1_scf000196-00500426	496014	411712	429926	18215	+	411712	414754	3043	426891	429926	3036
DD-LTR-0272	DD1_scf000196-00500426	496014	434008	445095	11088	+	434008	434090	83	445013	445095	83
DD-LTR-0273	DD1_scf002361-00123659	123969	50722	63768	13047	+	50722	50968	247	63522	63768	247	Ty3/Gypsy
DD-LTR-0274	DD1_scf001592-00188234	187407	1098	11838	10741	+	1098	2177	1080	10754	11838	1085	Ty3/Gypsy
DD-LTR-0275	DD1_scf001592-00188234	187407	169093	174570	5478	+	169093	170314	1222	173340	174570	1231
DD-LTR-0276	DD1_scf001999-00151943	155159	107885	123428	15544	+	107885	107976	92	123339	123428	90	Ty3/Gypsy
DD-LTR-0277	DD1_scf001426-00206105	203460	26432	29559	3128	+	26432	27043	612	28948	29559	612	Ty3/Gypsy
DD-LTR-0278	DD1_scf001426-00206105	203460	98556	106461	7906	+	98556	98668	113	106348	106461	114
DD-LTR-0279	DD1_scf000730-00301473	296102	240870	245797	4928	+	240870	241224	355	245421	245797	377
DD-LTR-0280	DD1_scf002164-00138506	132027	41082	44544	3463	+	41082	41437	356	44190	44544	355	Ty1/Copia
DD-LTR-0281	DD1_scf002164-00138506	132027	80101	91149	11049	-	80101	82313	2213	88939	91149	2211
DD-LTR-0282	DD1_scf001499-00197218	192125	3259	8324	5066	+	3259	3703	445	7881	8324	444	Ty1/Copia
DD-LTR-0283	DD1_scf001499-00197218	192125	10633	15363	4731	+	10633	11066	434	14958	15363	406
DD-LTR-0284	DD1_scf001499-00197218	192125	134775	139708	4934	+	134775	135244	470	139239	139708	470	Ty1/Copia
DD-LTR-0285	DD1_scf001301-00219583	216199	33728	38496	4769	+	33728	33913	186	38311	38496	186	Ty1/Copia
DD-LTR-0286	DD1_scf001301-00219583	216199	114056	119406	5351	+	114056	114690	635	118772	119406	635	Ty3/Gypsy
DD-LTR-0287	DD1_scf003927-00043022	40506	6321	9557	3237	+	6321	6770	450	9109	9557	449	Ty1/Copia
DD-LTR-0288	DD1_scf003761-00047774	46283	36771	41559	4789	+	36771	37128	358	41181	41559	379	Ty1/Copia
DD-LTR-0289	DD1_scf000608-00325725	316025	84478	103348	18871	+	84478	84752	275	103074	103348	275	Ty3/Gypsy
DD-LTR-0290	DD1_scf000608-00325725	316025	245172	251190	6019	-	245172	245802	631	250559	251190	632	Ty1/Copia
DD-LTR-0291	DD1_scf000342-00411750	400164	214799	219334	4536	+	214799	214990	192	219143	219334	192	Ty1/Copia
DD-LTR-0292	DD1_scf002792-00095541	92853	58793	77661	18869	-	58793	58981	189	77483	77661	179
DD-LTR-0293	DD1_scf001246-00225421	221159	181545	196387	14843	-	181545	183950	2406	193980	196387	2408	Ty3/Gypsy
DD-LTR-0294	DD1_scf000922-00268377	266456	14240	17961	3722	-	14240	14868	629	17334	17961	628	Ty3/Gypsy
DD-LTR-0295	DD1_scf003122-00074037	71168	54428	71000	16573	+	54428	55005	578	70422	71000	579
DD-LTR-0296	DD1_scf000558-00339457	330050	18574	22123	3550	+	18574	19206	633	21491	22123	633
DD-LTR-0297	DD1_scf000558-00339457	330050	30288	45866	15579	+	30288	32591	2304	43556	45866	2311	Ty3/Gypsy
DD-LTR-0298	DD1_scf004243-00035820	37163	20092	26023	5932	+	20092	20485	394	25632	26023	392
DD-LTR-0299	DD1_scf002387-00122012	119288	49350	55964	6615	+	49350	49781	432	55534	55964	431
DD-LTR-0300	DD1_scf000227-00476944	467724	219659	226589	6931	+	219659	220430	772	225825	226589	765	Ty3/Gypsy
DD-LTR-0301	DD1_scf000227-00476944	467724	437320	442460	5141	+	437320	437517	198	442263	442460	198	Ty1/Copia
DD-LTR-0302	DD1_scf001055-00248486	247024	75093	80570	5478	+	75093	76413	1321	79249	80570	1322
DD-LTR-0303	DD1_scf001055-00248486	247024	152405	161157	8753	+	152405	152809	405	160765	161157	393
DD-LTR-0304	DD1_scf001336-00215619	211507	75337	93042	17706	-	75337	78161	2825	90206	93042	2837
DD-LTR-0305	DD1_scf004263-00035376	40473	11909	29124	17216	-	11909	13736	1828	27301	29124	1824
DD-LTR-0306	DD1_scf002365-00123461	118721	43575	45948	2374	+	43575	44003	429	45528	45948	421	Ty1/Copia
DD-LTR-0307	DD1_scf001463-00201528	197557	182944	193561	10618	+	182944	183985	1042	192519	193561	1043
DD-LTR-0308	DD1_scf000283-00440005	434276	237237	241806	4570	+	237237	237471	235	241573	241806	234	Ty1/Copia
DD-LTR-0309	DD1_scf000283-00440005	434276	382855	389100	6246	-	382855	383680	826	388271	389100	830	Ty3/Gypsy
DD-LTR-0310	DD1_scf003838-00045344	42889	26115	32159	6045	-	26115	26628	514	31646	32159	514	Ty1/Copia
DD-LTR-0311	DD1_scf000147-00542221	529847	116745	123766	7022	-	116745	116866	122	123644	123766	123	Ty3/Gypsy
DD-LTR-0312	DD1_scf000147-00542221	529847	170802	178466	7665	+	170802	172055	1254	177213	178466	1254
DD-LTR-0313	DD1_scf000147-00542221	529847	257421	263287	5867	+	257421	257592	172	263116	263287	172	Ty1/Copia
DD-LTR-0314	DD1_scf000147-00542221	529847	438531	440971	2441	-	438531	438993	463	440502	440971	470	Ty1/Copia
DD-LTR-0315	DD1_scf000005-01152220	1138620	744215	751992	7778	+	744215	744418	204	751788	751992	205	Ty3/Gypsy
DD-LTR-0316	DD1_scf000005-01152220	1138620	895955	904328	8374	+	895955	896199	245	904084	904328	245
DD-LTR-0317	DD1_scf000800-00289064	281362	146670	149504	2835	-	146670	146731	62	149443	149504	62
DD-LTR-0318	DD1_scf000800-00289064	281362	207253	227270	20018	-	207253	207393	141	227130	227270	141	Ty3/Gypsy
DD-LTR-0319	DD1_scf001366-00212304	209504	3475	7646	4172	+	3475	3961	487	7160	7646	487	Ty1/Copia
DD-LTR-0320	DD1_scf001366-00212304	209504	35885	42036	6152	+	35885	36359	475	41562	42036	475	Ty3/Gypsy
DD-LTR-0321	DD1_scf001366-00212304	209504	106112	124849	18738	-	106112	107546	1435	123416	124849	1434
DD-LTR-0322	DD1_scf002367-00123436	122274	62562	73169	10608	+	62562	64139	1578	71594	73169	1576
DD-LTR-0323	DD1_scf000639-00320285	313233	216327	219811	3485	+	216327	216731	405	219422	219811	390
DD-LTR-0324	DD1_scf001252-00225082	224026	15171	27324	12154	+	15171	16352	1182	26172	27324	1153
DD-LTR-0325	DD1_scf004055-00040235	40196	31097	36935	5839	-	31097	31278	182	36754	36935	182	Ty1/Copia
DD-LTR-0326	DD1_scf000839-00282704	276909	20626	27388	6763	+	20626	20661	36	27353	27388	36
DD-LTR-0327	DD1_scf000048-00748889	749232	448198	455876	7679	-	448198	448959	762	455107	455876	770	Ty3/Gypsy
DD-LTR-0328	DD1_scf000048-00748889	749232	676821	680785	3965	-	676821	677010	190	680596	680785	190	Ty1/Copia
DD-LTR-0329	DD1_scf003853-00044823	43488	17935	36245	18311	-	17935	20693	2759	33471	36245	2775	Ty3/Gypsy
DD-LTR-0330	DD1_scf001985-00153114	150830	383	6259	5877	-	383	756	374	5888	6259	372
DD-LTR-0331	DD1_scf001985-00153114	150830	146157	150196	4040	+	146157	146311	155	150043	150196	154
DD-LTR-0332	DD1_scf000178-00508451	493636	89746	94971	5226	+	89746	90034	289	94683	94971	289	Ty3/Gypsy
DD-LTR-0333	DD1_scf000178-00508451	493636	446940	458251	11312	-	446940	447303	364	457888	458251	364	Ty3/Gypsy
DD-LTR-0334	DD1_scf000178-00508451	493636	462309	466483	4175	-	462309	462649	341	466142	466483	342
DD-LTR-0335	DD1_scf003660-00050561	50838	25343	28189	2847	+	25343	25497	155	28035	28189	155	Ty1/Copia
DD-LTR-0336	DD1_scf001014-00256214	254022	131052	138265	7214	-	131052	131429	378	137888	138265	378	Ty3/Gypsy
DD-LTR-0337	DD1_scf000173-00517479	504435	151007	165157	14151	+	151007	152886	1880	163278	165157	1880	Ty3/Gypsy
DD-LTR-0338	DD1_scf000173-00517479	504435	224592	235691	11100	+	224592	225761	1170	234489	235691	1203	Ty3/Gypsy
DD-LTR-0339	DD1_scf000173-00517479	504435	374086	375516	1431	+	374086	374245	160	375357	375516	160	Ty1/Copia
DD-LTR-0340	DD1_scf000357-00405145	398350	71320	76891	5572	+	71320	71630	311	76584	76891	308
DD-LTR-0341	DD1_scf000357-00405145	398350	157243	166999	9757	-	157243	158287	1045	165934	166999	1066
DD-LTR-0342	DD1_scf000357-00405145	398350	226381	231091	4711	-	226381	226722	342	230749	231091	343	Ty1/Copia
DD-LTR-0343	DD1_scf000357-00405145	398350	344620	352646	8027	+	344620	345194	575	352071	352646	576
DD-LTR-0344	DD1_scf000895-00273169	270069	75507	80251	4745	-	75507	75683	177	80078	80251	174
DD-LTR-0345	DD1_scf000895-00273169	270069	84956	90273	5318	-	84956	85342	387	89890	90273	384
DD-LTR-0346	DD1_scf000895-00273169	270069	194240	196178	1939	+	194240	194449	210	195969	196178	210	Ty1/Copia
DD-LTR-0347	DD1_scf000895-00273169	270069	232925	238792	5868	-	232925	233991	1067	237766	238792	1027	Ty3/Gypsy
DD-LTR-0348	DD1_scf001091-00243749	239625	155931	161846	5916	-	155931	157443	1513	160341	161846	1506
DD-LTR-0349	DD1_scf000246-00463271	457185	110896	123396	12501	+	110896	111285	390	123007	123396	390
DD-LTR-0350	DD1_scf000752-00297833	289927	138628	146328	7701	+	138628	139225	598	145723	146328	606	Ty3/Gypsy
DD-LTR-0351	DD1_scf000752-00297833	289927	156936	165014	8079	-	156936	158334	1399	163607	165014	1408
DD-LTR-0352	DD1_scf000620-00323905	317862	71949	82401	10453	+	71949	72786	838	81564	82401	838
DD-LTR-0353	DD1_scf000620-00323905	317862	163276	168173	4898	+	163276	163727	452	167718	168173	456	Ty1/Copia
DD-LTR-0354	DD1_scf000620-00323905	317862	170397	178454	8058	+	170397	170618	222	178233	178454	222
DD-LTR-0355	DD1_scf000119-00580660	571549	379933	383989	4057	-	379933	380558	626	383365	383989	625
DD-LTR-0356	DD1_scf000119-00580660	571549	500391	516855	16465	-	500391	500614	224	516628	516855	228
DD-LTR-0357	DD1_scf000119-00580660	571549	531697	542892	11196	-	531697	532543	847	542044	542892	849
DD-LTR-0358	DD1_scf000186-00504837	503636	449417	456674	7258	-	449417	449699	283	456400	456674	275
DD-LTR-0359	DD1_scf001098-00242843	233474	18876	27497	8622	-	18876	18989	114	27382	27497	116
DD-LTR-0360	DD1_scf001098-00242843	233474	85748	90591	4844	+	85748	85941	194	90398	90591	194	Ty1/Copia
DD-LTR-0361	DD1_scf002062-00147836	147095	23318	26678	3361	+	23318	23943	626	26053	26678	626
DD-LTR-0362	DD1_scf002062-00147836	147095	33485	48033	14549	-	33485	35951	2467	45526	48033	2508
DD-LTR-0363	DD1_scf002435-00118769	118113	8698	20640	11943	+	8698	10676	1979	18666	20640	1975
DD-LTR-0364	DD1_scf000361-00404361	390553	23267	26604	3338	+	23267	23543	277	26328	26604	277
DD-LTR-0365	DD1_scf003666-00050435	48848	32168	43262	11095	+	32168	34482	2315	40957	43262	2306
DD-LTR-0366	DD1_scf003063-00077373	75342	47326	52152	4827	-	47326	47477	152	52001	52152	152	Ty3/Gypsy
DD-LTR-0367	DD1_scf001484-00198464	194562	72208	87415	15208	-	72208	72427	220	87129	87415	287
DD-LTR-0368	DD1_scf001484-00198464	194562	117004	123330	6327	-	117004	117153	150	123181	123330	150	Ty3/Gypsy
DD-LTR-0369	DD1_scf001947-00156846	154337	90220	104644	14425	+	90220	90574	355	104287	104644	358
DD-LTR-0370	DD1_scf000628-00322249	315706	185265	193377	8113	-	185265	186540	1276	192096	193377	1282
DD-LTR-0371	DD1_scf000109-00591922	592280	344132	348931	4800	+	344132	344350	219	348714	348931	218	Ty1/Copia
DD-LTR-0372	DD1_scf000152-00533858	525141	39458	46160	6703	-	39458	39875	418	45771	46160	390
DD-LTR-0373	DD1_scf000152-00533858	525141	465525	467253	1729	+	465525	465694	170	467084	467253	170	Ty1/Copia
DD-LTR-0374	DD1_scf003881-00044182	43379	22568	27400	4833	+	22568	22922	355	27046	27400	355	Ty1/Copia
DD-LTR-0375	DD1_scf004216-00036341	35388	24790	27240	2451	-	24790	24869	80	27170	27240	71
DD-LTR-0376	DD1_scf000830-00284688	279306	116531	118480	1950	-	116531	116785	255	118226	118480	255
DD-LTR-0377	DD1_scf000830-00284688	279306	233360	240723	7364	-	233360	233953	594	240130	240723	594	Ty3/Gypsy
DD-LTR-0378	DD1_scf002881-00088835	89666	26	11664	11639	-	26	211	186	11478	11664	187
DD-LTR-0379	DD1_scf002881-00088835	89666	54102	59267	5166	+	54102	54686	585	58682	59267	586	Ty1/Copia
DD-LTR-0380	DD1_scf003121-00074075	72581	39277	44248	4972	-	39277	39748	472	43788	44248	461	Ty1/Copia
DD-LTR-0381	DD1_scf001513-00195726	194063	79499	89144	9646	-	79499	80502	1004	88140	89144	1005	Ty3/Gypsy
DD-LTR-0382	DD1_scf000012-00985401	979875	217905	225526	7622	-	217905	218067	163	225371	225526	156	Ty3/Gypsy
DD-LTR-0383	DD1_scf000012-00985401	979875	562807	578832	16026	+	562807	565279	2473	576368	578832	2465
DD-LTR-0384	DD1_scf002923-00086199	85618	50255	58592	8338	+	50255	51791	1537	57057	58592	1536	Ty3/Gypsy
DD-LTR-0385	DD1_scf000310-00426409	423191	89537	107421	17885	+	89537	91687	2151	105237	107421	2185
DD-LTR-0386	DD1_scf000779-00292079	294337	245516	252363	6848	-	245516	246279	764	251577	252363	787	Ty3/Gypsy
DD-LTR-0387	DD1_scf000779-00292079	294337	263129	270390	7262	-	263129	265400	2272	268141	270390	2250
DD-LTR-0388	DD1_scf003141-00072948	70777	15778	18194	2417	+	15778	16224	447	17748	18194	447	Ty1/Copia
DD-LTR-0389	DD1_scf001564-00191096	183595	159347	165761	6415	+	159347	159782	436	165328	165761	434	Ty1/Copia
DD-LTR-0390	DD1_scf001066-00246511	244894	168959	184114	15156	+	168959	169073	115	183999	184114	116	Ty3/Gypsy
DD-LTR-0391	DD1_scf000020-00894081	884664	281043	288303	7261	+	281043	281389	347	287937	288303	367
DD-LTR-0392	DD1_scf000020-00894081	884664	302915	307810	4896	+	302915	303300	386	307427	307810	384	Ty1/Copia
DD-LTR-0393	DD1_scf000020-00894081	884664	586506	596612	10107	-	586506	588439	1934	594663	596612	1950
DD-LTR-0394	DD1_scf000020-00894081	884664	721504	734575	13072	+	721504	724274	2771	731814	734575	2762	Ty3/Gypsy
DD-LTR-0395	DD1_scf000020-00894081	884664	772156	776986	4831	-	772156	772528	373	776614	776986	373	Ty1/Copia
DD-LTR-0396	DD1_scf000682-00310791	311920	238812	258688	19877	+	238812	239148	337	258408	258688	281
DD-LTR-0397	DD1_scf000051-00731532	725982	220359	237901	17543	-	220359	221958	1600	236298	237901	1604
DD-LTR-0398	DD1_scf002168-00137889	135343	30991	47537	16547	-	30991	33393	2403	45140	47537	2398
DD-LTR-0399	DD1_scf003552-00054312	56648	24068	28927	4860	-	24068	24440	373	28555	28927	373	Ty1/Copia
DD-LTR-0400	DD1_scf000170-00518633	507066	165235	174885	9651	+	165235	166690	1456	173434	174885	1452	Ty3/Gypsy
DD-LTR-0401	DD1_scf000170-00518633	507066	356538	369975	13438	+	356538	357351	814	369140	369975	836
DD-LTR-0402	DD1_scf000170-00518633	507066	374535	384534	10000	-	374535	374773	239	384315	384534	220
DD-LTR-0403	DD1_scf000295-00434042	424783	78778	80580	1803	+	78778	78878	101	80480	80580	101
DD-LTR-0404	DD1_scf000295-00434042	424783	246636	257464	10829	-	246636	247912	1277	256219	257464	1246
DD-LTR-0405	DD1_scf000295-00434042	424783	284375	288888	4514	-	284375	284587	213	288682	288888	207	Ty1/Copia
DD-LTR-0406	DD1_scf000295-00434042	424783	319930	324717	4788	+	319930	320133	204	324519	324717	199	Ty1/Copia
DD-LTR-0407	DD1_scf000295-00434042	424783	326801	329254	2454	-	326801	327247	447	328808	329254	447	Ty1/Copia
DD-LTR-0408	DD1_scf000295-00434042	424783	342984	352370	9387	+	342984	343131	148	352223	352370	148
DD-LTR-0409	DD1_scf002752-00098480	95099	72599	77864	5266	+	72599	73003	405	77461	77864	404
DD-LTR-0410	DD1_scf000609-00325454	310260	209754	220634	10881	+	209754	209809	56	220579	220634	56
DD-LTR-0411	DD1_scf000609-00325454	310260	234265	236179	1915	+	234265	234533	269	235905	236179	275
DD-LTR-0412	DD1_scf000460-00368314	361916	59535	66304	6770	+	59535	59756	222	66083	66304	222	Ty1/Copia
DD-LTR-0413	DD1_scf000460-00368314	361916	229612	236596	6985	+	229612	229890	279	236317	236596	280	Ty3/Gypsy
DD-LTR-0414	DD1_scf000354-00405897	397664	304754	309330	4577	-	304754	304886	133	309204	309330	127	Ty1/Copia
DD-LTR-0415	DD1_scf001350-00214455	208403	35155	50027	14873	-	35155	35368	214	49814	50027	214	Ty3/Gypsy
DD-LTR-0416	DD1_scf002074-00146489	141254	78078	91407	13330	+	78078	80686	2609	88833	91407	2575
DD-LTR-0417	DD1_scf000964-00262874	251467	246175	249812	3638	+	246175	246602	428	249385	249812	428	Ty1/Copia
DD-LTR-0418	DD1_scf003726-00048729	46269	26256	34983	8728	-	26256	26958	703	34269	34983	715	Ty3/Gypsy
DD-LTR-0419	DD1_scf000248-00462597	460014	89679	94924	5246	-	89679	90395	717	94245	94924	680
DD-LTR-0420	DD1_scf001260-00223886	218644	184649	194792	10144	+	184649	184885	237	194558	194792	235	Ty1/Copia
DD-LTR-0421	DD1_scf000061-00702835	694174	190079	191661	1583	-	190079	190120	42	191620	191661	42
DD-LTR-0422	DD1_scf000047-00757465	742401	163287	171351	8065	-	163287	163642	356	170997	171351	355	Ty1/Copia
DD-LTR-0423	DD1_scf000047-00757465	742401	269184	272545	3362	+	269184	269807	624	271922	272545	624	Ty3/Gypsy
DD-LTR-0424	DD1_scf000047-00757465	742401	333694	344636	10943	-	333694	336668	2975	341687	344636	2950	Ty3/Gypsy
DD-LTR-0425	DD1_scf000047-00757465	742401	676821	694434	17614	-	676821	679195	2375	692020	694434	2415	Ty3/Gypsy
DD-LTR-0426	DD1_scf002743-00099629	97362	10506	17372	6867	-	10506	11811	1306	16066	17372	1307
DD-LTR-0427	DD1_scf000448-00372348	369358	246291	262854	16564	+	246291	246480	190	262666	262854	189
DD-LTR-0428	DD1_scf002885-00088699	87257	74429	83091	8663	+	74429	76068	1640	81453	83091	1639
DD-LTR-0429	DD1_scf002137-00140481	139157	4613	9536	4924	-	4613	5085	473	9054	9536	483	Ty1/Copia
DD-LTR-0430	DD1_scf001103-00241787	236700	151601	159687	8087	-	151601	153125	1525	158152	159687	1536
DD-LTR-0431	DD1_scf003815-00045785	45787	9849	24720	14872	-	9849	12088	2240	22502	24720	2219
DD-LTR-0432	DD1_scf001061-00247319	242885	217267	225697	8431	+	217267	218000	734	224956	225697	742
DD-LTR-0433	DD1_scf000666-00314320	311173	66158	71528	5371	-	66158	67321	1164	70346	71528	1183
DD-LTR-0434	DD1_scf000666-00314320	311173	78222	83530	5309	-	78222	78384	163	83386	83530	145
DD-LTR-0435	DD1_scf000666-00314320	311173	205011	208158	3148	+	205011	205635	625	207534	208158	625
DD-LTR-0436	DD1_scf001824-00167134	161828	24346	35097	10752	+	24346	26906	2561	32507	35097	2591
DD-LTR-0437	DD1_scf002626-00106471	104492	5130	7528	2399	+	5130	5308	179	7350	7528	179	Ty1/Copia
DD-LTR-0438	DD1_scf001618-00185337	179106	161184	172415	11232	+	161184	162858	1675	170752	172415	1664
DD-LTR-0439	DD1_scf000677-00311944	307258	3937	8852	4916	-	3937	4410	474	8379	8852	474	Ty1/Copia
DD-LTR-0440	DD1_scf000677-00311944	307258	134747	143031	8285	+	134747	135653	907	142125	143031	907
DD-LTR-0441	DD1_scf001424-00206183	202154	42935	52244	9310	+	42935	44340	1406	50835	52244	1410
DD-LTR-0442	DD1_scf002542-00111163	114473	66802	75275	8474	-	66802	67214	413	74862	75275	414	Ty3/Gypsy
DD-LTR-0443	DD1_scf002542-00111163	114473	103635	108795	5161	+	103635	104394	760	108038	108795	758
DD-LTR-0444	DD1_scf000175-00515774	510178	136013	141803	5791	+	136013	136126	114	141686	141803	118
DD-LTR-0445	DD1_scf000175-00515774	510178	278107	288311	10205	+	278107	280152	2046	286265	288311	2047
DD-LTR-0446	DD1_scf002048-00149034	144913	24223	29070	4848	-	24223	24603	381	28685	29070	386	Ty1/Copia
DD-LTR-0447	DD1_scf002048-00149034	144913	102454	107547	5094	-	102454	102824	371	107177	107547	371	Ty1/Copia
DD-LTR-0448	DD1_scf002177-00137171	132778	120015	123651	3637	-	120015	120442	428	123224	123651	428	Ty1/Copia
DD-LTR-0449	DD1_scf003782-00046820	47032	4652	10464	5813	+	4652	6198	1547	8918	10464	1547
DD-LTR-0450	DD1_scf000909-00270578	271888	147379	161511	14133	+	147379	147788	410	161104	161511	408	Ty3/Gypsy
DD-LTR-0451	DD1_scf000909-00270578	271888	209488	223283	13796	+	209488	212342	2855	220407	223283	2877
DD-LTR-0452	DD1_scf000316-00422056	413618	34396	39139	4744	+	34396	34745	350	38796	39139	344	Ty1/Copia
DD-LTR-0453	DD1_scf000316-00422056	413618	206444	217645	11202	-	206444	208372	1929	215759	217645	1887
DD-LTR-0454	DD1_scf000316-00422056	413618	259101	269623	10523	-	259101	260595	1495	268132	269623	1492
DD-LTR-0455	DD1_scf002583-00108663	106499	35685	51162	15478	-	35685	36169	485	50677	51162	486	Ty1/Copia
DD-LTR-0456	DD1_scf000349-00406965	402012	377721	387868	10148	-	377721	379284	1564	386304	387868	1565	Ty3/Gypsy
DD-LTR-0457	DD1_scf002002-00151632	153266	140304	147406	7103	+	140304	140680	377	147030	147406	377
DD-LTR-0458	DD1_scf003206-00069348	69852	50535	55119	4585	-	50535	50668	134	54986	55119	134	Ty1/Copia
DD-LTR-0459	DD1_scf000112-00589622	582577	11582	16094	4513	+	11582	11952	371	15729	16094	366	Ty1/Copia
DD-LTR-0460	DD1_scf000112-00589622	582577	68651	73179	4529	-	68651	69957	1307	71901	73179	1279
DD-LTR-0461	DD1_scf000112-00589622	582577	108668	118413	9746	-	108668	110346	1679	116720	118413	1694
DD-LTR-0462	DD1_scf000112-00589622	582577	133894	138863	4970	+	133894	134391	498	138366	138863	498	Ty1/Copia
DD-LTR-0463	DD1_scf000816-00286500	286366	127034	132601	5568	-	127034	128015	982	131618	132601	984
DD-LTR-0464	DD1_scf000816-00286500	286366	154575	160210	5636	-	154575	154781	207	160004	160210	207	Ty1/Copia
DD-LTR-0465	DD1_scf003708-00049373	49376	37149	42543	5395	-	37149	38696	1548	40997	42543	1547
DD-LTR-0466	DD1_scf001568-00190976	189323	58185	61726	3542	+	58185	58816	632	61104	61726	623	Ty3/Gypsy
DD-LTR-0467	DD1_scf000424-00381622	384915	154120	159841	5722	-	154120	154937	818	159058	159841	784	Ty3/Gypsy
DD-LTR-0468	DD1_scf000629-00322019	326624	226585	231348	4764	-	226585	226716	132	231217	231348	132
DD-LTR-0469	DD1_scf000542-00343146	342503	6271	12868	6598	-	6271	6626	356	12515	12868	354
DD-LTR-0470	DD1_scf001101-00242564	238661	108902	111556	2655	+	108902	109322	421	111113	111556	444
DD-LTR-0471	DD1_scf003061-00077584	75707	2044	8533	6490	+	2044	2570	527	7999	8533	535
DD-LTR-0472	DD1_scf000021-00887403	873739	86243	91674	5432	+	86243	87650	1408	90262	91674	1413
DD-LTR-0473	DD1_scf000021-00887403	873739	248812	253835	5024	-	248812	249036	225	253617	253835	219
DD-LTR-0474	DD1_scf000021-00887403	873739	731657	739872	8216	-	731657	731759	103	739759	739872	114
DD-LTR-0475	DD1_scf000292-00434461	424952	5154	10694	5541	-	5154	6159	1006	9689	10694	1006
DD-LTR-0476	DD1_scf000597-00328689	321990	100849	106816	5968	-	100849	101478	630	106187	106816	630	Ty1/Copia
DD-LTR-0477	DD1_scf000597-00328689	321990	125574	133973	8400	+	125574	125767	194	133780	133973	194	Ty1/Copia
DD-LTR-0478	DD1_scf001491-00197584	194852	8854	18187	9334	+	8854	9015	162	18026	18187	162
DD-LTR-0479	DD1_scf000440-00373928	366020	4264	9089	4826	+	4264	4476	213	8878	9089	212	Ty1/Copia
DD-LTR-0480	DD1_scf000440-00373928	366020	337742	342651	4910	+	337742	338261	520	342141	342651	511	Ty1/Copia
DD-LTR-0481	DD1_scf001590-00188736	185907	128485	133488	5004	-	128485	128983	499	132990	133488	499	Ty1/Copia
DD-LTR-0482	DD1_scf001590-00188736	185907	140617	145821	5205	+	140617	140905	289	145533	145821	289	Ty3/Gypsy
DD-LTR-0483	DD1_scf001590-00188736	185907	160342	165591	5250	+	160342	160639	298	165294	165591	298	Ty3/Gypsy
DD-LTR-0484	DD1_scf001297-00220067	215072	97779	102653	4875	+	97779	97937	159	102501	102653	153	Ty1/Copia
DD-LTR-0485	DD1_scf002682-00103166	110254	61289	66263	4975	+	61289	61775	487	65777	66263	487
DD-LTR-0486	DD1_scf000530-00345337	339964	147117	150930	3814	+	147117	147749	633	150298	150930	633	Ty3/Gypsy
DD-LTR-0487	DD1_scf000530-00345337	339964	244810	254680	9871	+	244810	245603	794	253887	254680	794	Ty3/Gypsy
DD-LTR-0488	DD1_scf000504-00353450	352016	26838	32065	5228	+	26838	27129	292	31774	32065	292
DD-LTR-0489	DD1_scf001943-00157233	153553	64746	71980	7235	-	64746	66925	2180	69767	71980	2214
DD-LTR-0490	DD1_scf001195-00232377	229334	82101	95098	12998	+	82101	83883	1783	93259	95098	1840
DD-LTR-0491	DD1_scf001195-00232377	229334	103053	105556	2504	-	103053	103513	461	105096	105556	461	Ty1/Copia
DD-LTR-0492	DD1_scf001195-00232377	229334	137848	150036	12189	+	137848	139776	1929	148100	150036	1937
DD-LTR-0493	DD1_scf001117-00240468	238859	88230	92939	4710	-	88230	88403	174	92766	92939	174	Ty1/Copia
DD-LTR-0494	DD1_scf001117-00240468	238859	134882	141980	7099	-	134882	135646	765	141218	141980	763
DD-LTR-0495	DD1_scf001117-00240468	238859	167743	179239	11497	+	167743	170358	2616	176633	179239	2607
DD-LTR-0496	DD1_scf001117-00240468	238859	179647	185310	5664	+	179647	180254	608	184701	185310	610
DD-LTR-0497	DD1_scf001117-00240468	238859	214448	227162	12715	+	214448	217151	2704	224461	227162	2702
DD-LTR-0498	DD1_scf000042-00775095	765080	213599	221751	8153	+	213599	214369	771	220994	221751	758
DD-LTR-0499	DD1_scf000617-00324365	320765	9463	13823	4361	-	9463	9991	529	13294	13823	530
DD-LTR-0500	DD1_scf000617-00324365	320765	154815	174754	19940	+	154815	156222	1408	173348	174754	1407
DD-LTR-0501	DD1_scf000617-00324365	320765	225015	242571	17557	-	225015	226130	1116	241495	242571	1077
DD-LTR-0502	DD1_scf000158-00528826	518580	213607	219974	6368	+	213607	214235	629	219345	219974	630	Ty1/Copia
DD-LTR-0503	DD1_scf000158-00528826	518580	324825	330117	5293	-	324825	325059	235	329882	330117	236
DD-LTR-0504	DD1_scf001826-00167104	166831	118821	127821	9001	-	118821	120315	1495	126327	127821	1495
DD-LTR-0505	DD1_scf002482-00115269	109799	26008	42175	16168	-	26008	27415	1408	40769	42175	1407
DD-LTR-0506	DD1_scf002533-00112269	110588	25648	31122	5475	+	25648	26129	482	30640	31122	483	Ty1/Copia
DD-LTR-0507	DD1_scf000508-00352887	350579	287942	299258	11317	+	287942	290559	2618	296633	299258	2626
DD-LTR-0508	DD1_scf001843-00165665	163553	142148	145619	3472	+	142148	142383	236	145385	145619	235
DD-LTR-0509	DD1_scf001621-00185182	181272	110026	119728	9703	+	110026	110521	496	119233	119728	496	Ty1/Copia
DD-LTR-0510	DD1_scf001000-00258080	258868	68846	81309	12464	-	68846	70177	1332	79982	81309	1328	Ty3/Gypsy
DD-LTR-0511	DD1_scf001381-00211179	206635	178954	180466	1513	+	178954	179195	242	180224	180466	243
DD-LTR-0512	DD1_scf000705-00306676	305547	119665	135170	15506	-	119665	120142	478	134693	135170	478	Ty3/Gypsy
DD-LTR-0513	DD1_scf000705-00306676	305547	146864	151490	4627	-	146864	147350	487	151004	151490	487	Ty1/Copia
DD-LTR-0514	DD1_scf000705-00306676	305547	272779	277845	5067	+	272779	273295	517	277329	277845	517	Ty1/Copia
DD-LTR-0515	DD1_scf000705-00306676	305547	300460	305443	4984	-	300460	300964	505	304939	305443	505	Ty1/Copia
DD-LTR-0516	DD1_scf000649-00317524	315879	10310	20322	10013	+	10310	11643	1334	18999	20322	1324	Ty3/Gypsy
DD-LTR-0517	DD1_scf000649-00317524	315879	156647	161821	5175	-	156647	156918	272	161547	161821	275
DD-LTR-0518	DD1_scf000649-00317524	315879	223104	226751	3648	+	223104	223295	192	226560	226751	192	Ty1/Copia
DD-LTR-0519	DD1_scf002147-00139724	138417	65900	71276	5377	+	65900	67381	1482	69805	71276	1472
DD-LTR-0520	DD1_scf000600-00327855	323637	157289	161985	4697	-	157289	157466	178	161806	161985	180	Ty1/Copia
DD-LTR-0521	DD1_scf004086-00039353	39939	19930	38587	18658	+	19930	20130	201	38387	38587	201
DD-LTR-0522	DD1_scf000083-00637266	633709	17	2809	2793	+	17	615	599	2211	2809	599
DD-LTR-0523	DD1_scf000083-00637266	633709	98985	111681	12697	+	98985	100824	1840	109846	111681	1836	Ty3/Gypsy
DD-LTR-0524	DD1_scf000083-00637266	633709	293507	298390	4884	+	293507	293936	430	297978	298390	413	Ty1/Copia
DD-LTR-0525	DD1_scf000083-00637266	633709	409017	413328	4312	+	409017	409238	222	413105	413328	224	Ty1/Copia
DD-LTR-0526	DD1_scf000083-00637266	633709	507358	514190	6833	-	507358	508121	764	513436	514190	755	Ty3/Gypsy
DD-LTR-0527	DD1_scf000083-00637266	633709	537901	555168	17268	-	537901	538063	163	555006	555168	163	Ty3/Gypsy
DD-LTR-0528	DD1_scf001944-00157130	150126	102726	107494	4769	+	102726	103098	373	107126	107494	369	Ty1/Copia
DD-LTR-0529	DD1_scf003818-00045750	44840	8458	11700	3243	-	8458	8965	508	11190	11700	511	Ty1/Copia
DD-LTR-0530	DD1_scf000645-00318609	311793	45707	48833	3127	-	45707	46318	612	48223	48833	611
DD-LTR-0531	DD1_scf000645-00318609	311793	49198	57754	8557	+	49198	49414	217	57538	57754	217	Ty1/Copia
DD-LTR-0532	DD1_scf000645-00318609	311793	182835	200640	17806	-	182835	185206	2372	198234	200640	2407
DD-LTR-0533	DD1_scf001976-00154463	154228	119683	127149	7467	+	119683	121265	1583	125524	127149	1626	Ty3/Gypsy
DD-LTR-0534	DD1_scf001360-00212968	211756	63201	69472	6272	+	63201	64748	1548	67926	69472	1547	Ty3/Gypsy
DD-LTR-0535	DD1_scf000446-00372834	365089	283338	291562	8225	-	283338	283547	210	291353	291562	210
DD-LTR-0536	DD1_scf001749-00173461	165158	149200	165136	15937	+	149200	151281	2082	163090	165136	2047
DD-LTR-0537	DD1_scf000767-00294300	285564	52543	61893	9351	+	52543	53354	812	61074	61893	820
DD-LTR-0538	DD1_scf000043-00767282	755454	133874	138045	4172	-	133874	134052	179	137867	138045	179	Ty1/Copia
DD-LTR-0539	DD1_scf000043-00767282	755454	702481	707291	4811	+	702481	702695	215	707090	707291	202	Ty1/Copia
DD-LTR-0540	DD1_scf000169-00519907	520223	464816	481574	16759	-	464816	467271	2456	479157	481574	2418	Ty3/Gypsy
DD-LTR-0541	DD1_scf003098-00075508	74645	20946	26953	6008	-	20946	22494	1549	25407	26953	1547
DD-LTR-0542	DD1_scf001102-00241956	244427	187907	197776	9870	-	187907	188614	708	197059	197776	718	Ty3/Gypsy
DD-LTR-0543	DD1_scf003167-00071781	70220	36845	42828	5984	-	36845	37413	569	42242	42828	587	Ty3/Gypsy
DD-LTR-0544	DD1_scf002219-00134037	128608	80847	85611	4765	+	80847	81117	271	85340	85611	272	Ty1/Copia
DD-LTR-0545	DD1_scf001683-00179347	175180	162706	164416	1711	-	162706	162881	176	164228	164416	189
DD-LTR-0546	DD1_scf000078-00647194	636548	539922	543869	3948	+	539922	540078	157	543713	543869	157
DD-LTR-0547	DD1_scf000078-00647194	636548	599843	618350	18508	-	599843	601062	1220	617140	618350	1211	Ty3/Gypsy
DD-LTR-0548	DD1_scf000120-00579711	577484	546347	551272	4926	+	546347	547636	1290	549982	551272	1291
DD-LTR-0549	DD1_scf000538-00344008	339825	179147	184890	5744	+	179147	179537	391	184500	184890	391
DD-LTR-0550	DD1_scf000538-00344008	339825	291068	299531	8464	+	291068	292643	1576	297969	299531	1563
DD-LTR-0551	DD1_scf001345-00214885	209231	164843	167395	2553	-	164843	165290	448	166949	167395	447
DD-LTR-0552	DD1_scf000064-00687018	675176	69531	71905	2375	-	69531	69956	426	71482	71905	424	Ty1/Copia
DD-LTR-0553	DD1_scf000064-00687018	675176	159040	167877	8838	+	159040	159224	185	167693	167877	185	Ty1/Copia
DD-LTR-0554	DD1_scf000064-00687018	675176	189892	194568	4677	-	189892	190046	155	194410	194568	159	Ty1/Copia
DD-LTR-0555	DD1_scf000064-00687018	675176	420439	425363	4925	+	420439	420879	441	424921	425363	443	Ty1/Copia
DD-LTR-0556	DD1_scf003487-00056238	54665	19397	31448	12052	+	19397	20944	1548	29902	31448	1547	Ty3/Gypsy
DD-LTR-0557	DD1_scf001863-00163489	157762	138793	150688	11896	-	138793	138858	66	150623	150688	66
DD-LTR-0558	DD1_scf000076-00656656	650178	21702	29129	7428	-	21702	24063	2362	26772	29129	2358
DD-LTR-0559	DD1_scf000076-00656656	650178	40802	52465	11664	+	40802	41234	433	52045	52465	421	Ty3/Gypsy
DD-LTR-0560	DD1_scf000076-00656656	650178	448370	450742	2373	-	448370	448797	428	450315	450742	428
DD-LTR-0561	DD1_scf000076-00656656	650178	477989	489462	11474	+	477989	479193	1205	488263	489462	1200
DD-LTR-0562	DD1_scf003724-00048796	48205	37726	44241	6516	-	37726	38322	597	43646	44241	596	Ty3/Gypsy
DD-LTR-0563	DD1_scf001504-00196600	189841	91793	101501	9709	-	91793	93289	1497	99993	101501	1509
DD-LTR-0564	DD1_scf001888-00161655	159110	7458	10548	3091	+	7458	7502	45	10504	10548	45
DD-LTR-0565	DD1_scf000732-00300947	296901	152226	164238	12013	-	152226	154366	2141	162089	164238	2150	Ty3/Gypsy
DD-LTR-0566	DD1_scf000244-00464601	452614	423183	428135	4953	+	423183	423673	491	427643	428135	493
DD-LTR-0567	DD1_scf001160-00236580	234814	223570	228334	4765	+	223570	224057	488	227866	228334	469	Ty1/Copia
DD-LTR-0568	DD1_scf001519-00195165	190020	11454	14534	3081	-	11454	11673	220	14315	14534	220	Ty1/Copia
DD-LTR-0569	DD1_scf000772-00293209	288418	115123	123789	8667	-	115123	116679	1557	122247	123789	1543
DD-LTR-0570	DD1_scf000772-00293209	288418	258446	265521	7076	-	258446	259274	829	264700	265521	822	Ty3/Gypsy
DD-LTR-0571	DD1_scf000772-00293209	288418	277219	278960	1742	+	277219	277358	140	278820	278960	141
DD-LTR-0572	DD1_scf000412-00385755	381683	166425	176673	10249	+	166425	167325	901	175783	176673	891	Ty3/Gypsy
DD-LTR-0573	DD1_scf000412-00385755	381683	216341	222072	5732	-	216341	216909	569	221502	222072	571
DD-LTR-0574	DD1_scf000939-00266824	261962	30273	35268	4996	-	30273	30478	206	35091	35268	178	Ty1/Copia
DD-LTR-0575	DD1_scf000939-00266824	261962	248090	252867	4778	+	248090	248295	206	252661	252867	207	Ty1/Copia
DD-LTR-0576	DD1_scf003503-00055847	55632	8672	16700	8029	-	8672	9233	562	16129	16700	572
DD-LTR-0577	DD1_scf001669-00180736	173635	67161	72892	5732	-	67161	67761	601	72290	72892	603	Ty3/Gypsy
DD-LTR-0578	DD1_scf000220-00482677	468362	201565	203974	2410	-	201565	202007	443	203531	203974	444	Ty1/Copia
DD-LTR-0579	DD1_scf000492-00356047	355531	19509	27216	7708	+	19509	20964	1456	25761	27216	1456	Ty3/Gypsy
DD-LTR-0580	DD1_scf001276-00222468	218966	11208	16876	5669	-	11208	11306	99	16778	16876	99	Ty3/Gypsy
DD-LTR-0581	DD1_scf004029-00040778	40490	20637	35677	15041	+	20637	20748	112	35567	35677	111	Ty3/Gypsy
DD-LTR-0582	DD1_scf001024-00254332	257025	113317	127168	13852	+	113317	113595	279	126889	127168	280	Ty1/Copia
DD-LTR-0583	DD1_scf001024-00254332	257025	236246	241206	4961	-	236246	236708	463	240744	241206	463
DD-LTR-0584	DD1_scf002063-00147768	145793	93406	108046	14641	+	93406	93549	144	107903	108046	144	Ty3/Gypsy
DD-LTR-0585	DD1_scf003068-00077226	73429	54251	58391	4141	+	54251	55454	1204	57189	58391	1203
DD-LTR-0586	DD1_scf001355-00213459	210514	188561	190918	2358	+	188561	188981	421	190498	190918	421
DD-LTR-0587	DD1_scf001355-00213459	210514	202394	210496	8103	+	202394	202932	539	209959	210496	538
DD-LTR-0588	DD1_scf000171-00518312	510645	246369	259644	13276	+	246369	249288	2920	256720	259644	2925
DD-LTR-0589	DD1_scf000785-00291045	292985	159741	168015	8275	-	159741	161334	1594	166387	168015	1629	Ty3/Gypsy
DD-LTR-0590	DD1_scf000785-00291045	292985	210758	223904	13147	+	210758	211209	452	223422	223904	483	Ty3/Gypsy
DD-LTR-0591	DD1_scf000805-00288197	283324	35406	41852	6447	+	35406	35713	308	41558	41852	295
DD-LTR-0592	DD1_scf000805-00288197	283324	55368	71872	16505	+	55368	57556	2189	69617	71872	2256
DD-LTR-0593	DD1_scf000805-00288197	283324	206527	220271	13745	+	206527	207317	791	219482	220271	790	Ty3/Gypsy
DD-LTR-0594	DD1_scf000805-00288197	283324	247560	249938	2379	-	247560	247985	426	249510	249938	429
DD-LTR-0595	DD1_scf000625-00322706	310269	85092	100134	15043	-	85092	86538	1447	98687	100134	1448
DD-LTR-0596	DD1_scf001344-00215119	213978	524	5238	4715	+	524	692	169	5070	5238	169	Ty1/Copia
DD-LTR-0597	DD1_scf001344-00215119	213978	186697	206635	19939	+	186697	187739	1043	205593	206635	1043	Ty3/Gypsy
DD-LTR-0598	DD1_scf001914-00159431	152853	22258	26424	4167	+	22258	22807	550	25872	26424	553
DD-LTR-0599	DD1_scf000535-00344227	338809	314456	322517	8062	-	314456	314612	157	322361	322517	157	Ty3/Gypsy
DD-LTR-0600	DD1_scf000009-01084551	1068137	653681	662311	8631	+	653681	654796	1116	661200	662311	1112	Ty3/Gypsy
DD-LTR-0601	DD1_scf003428-00058440	57116	23636	26086	2451	-	23636	23999	364	25743	26086	344
DD-LTR-0602	DD1_scf002862-00090571	87701	56138	57757	1620	+	56138	56297	160	57598	57757	160	Ty1/Copia
DD-LTR-0603	DD1_scf000089-00624057	614144	274007	278815	4809	-	274007	274378	372	278445	278815	371	Ty1/Copia
DD-LTR-0604	DD1_scf000089-00624057	614144	361737	380462	18726	+	361737	361952	216	380287	380462	176	Ty3/Gypsy
DD-LTR-0605	DD1_scf000089-00624057	614144	436564	441638	5075	+	436564	437100	537	441102	441638	537	Ty1/Copia
DD-LTR-0606	DD1_scf003789-00046565	46951	5888	10980	5093	+	5888	6080	193	10787	10980	194	Ty1/Copia
DD-LTR-0607	DD1_scf003789-00046565	46951	15742	21200	5459	-	15742	16937	1196	20002	21200	1199
DD-LTR-0608	DD1_scf001971-00154992	153223	6825	19804	12980	+	6825	7748	924	18883	19804	922
DD-LTR-0609	DD1_scf001971-00154992	153223	88644	94868	6225	-	88644	89258	615	94268	94868	601	Ty1/Copia
DD-LTR-0610	DD1_scf001971-00154992	153223	126303	131400	5098	+	126303	126761	459	130942	131400	459	Ty1/Copia
DD-LTR-0611	DD1_scf000901-00271518	270332	228930	246341	17412	+	228930	231393	2464	243924	246341	2418
DD-LTR-0612	DD1_scf003783-00046775	47190	9866	15050	5185	+	9866	10325	460	14594	15050	457	Ty1/Copia
DD-LTR-0613	DD1_scf001661-00181620	180308	7752	10129	2378	-	7752	8178	427	9703	10129	427
DD-LTR-0614	DD1_scf001661-00181620	180308	51599	57702	6104	-	51599	52085	487	57216	57702	487	Ty1/Copia
DD-LTR-0615	DD1_scf001661-00181620	180308	145626	159667	14042	-	145626	147076	1451	158201	159667	1467
DD-LTR-0616	DD1_scf001647-00182781	181879	145483	150193	4711	+	145483	146486	1004	149189	150193	1005
DD-LTR-0617	DD1_scf000884-00275136	271292	64502	69599	5098	+	64502	64960	459	69141	69599	459	Ty1/Copia
DD-LTR-0618	DD1_scf001836-00166023	157503	54924	60230	5307	+	54924	55393	470	59760	60230	471	Ty1/Copia
DD-LTR-0619	DD1_scf000841-00282572	270242	117514	124424	6911	+	117514	118258	745	123672	124424	753	Ty3/Gypsy
DD-LTR-0620	DD1_scf000343-00411171	402280	157101	160349	3249	+	157101	157403	303	160046	160349	304	Ty1/Copia
DD-LTR-0621	DD1_scf000313-00423439	426345	315918	324436	8519	+	315918	319187	3270	321252	324436	3185
DD-LTR-0622	DD1_scf002118-00142184	140667	62415	73546	11132	-	62415	65007	2593	71031	73546	2516	Ty3/Gypsy
DD-LTR-0623	DD1_scf003834-00045413	47078	36404	41305	4902	-	36404	36657	254	41051	41305	255	Ty1/Copia
DD-LTR-0624	DD1_scf003898-00043759	42919	641	6725	6085	+	641	751	111	6615	6725	111
DD-LTR-0625	DD1_scf000522-00346862	342441	15110	17461	2352	-	15110	15420	311	17151	17461	311
DD-LTR-0626	DD1_scf000522-00346862	342441	21597	24557	2961	+	21597	22344	748	23810	24557	748
DD-LTR-0627	DD1_scf000522-00346862	342441	66595	69113	2519	+	66595	67072	478	68636	69113	478
DD-LTR-0628	DD1_scf000522-00346862	342441	76307	87341	11035	+	76307	76937	631	86711	87341	631
[truncated: 1,794 more rows]

## Sheet: Supplementary Table 10
Supplementary Table 10. Expression of genes in different tissues of G. barbadense
[truncated: 65,535 more rows]

[truncated: 3 more sheets: Supplementary Table 11, Supplementary Table 12, Supplementary Table 15]
